# Supplementary material for: Resolving drug selection and migration in an inbred South American Plasmodium falciparum population with identity-by-descent analysis
Source: PLoS Pathog. 2022 Dec 21;18(12):e1010993. doi: 10.1371/journal.ppat.1010993 (PMC9815574; doi:10.1371/journal.ppat.1010993)
Supplement: S1 Table — (XLSX) [file ppat.1010993.s011.xlsx]

## Sheet: Sheet1
SampleID	CountryOfOrigin	Year	TotalReads	MeanDepth	%BasesAbove5x	COI	DNAsource	Cluster
ERR039903	Colombia	2000	1068917550	45.81	96.8	1	Culture	1
ERR039930	Colombia	2001	1548703858	66.37	97.1	1	Culture	2
ERR039986	Colombia	2005	719038685	30.82	95.5	1	Culture	3
ERR039988	Colombia	2002	1472957056	63.13	97.2	1	Culture	4
ERR042222	Colombia	2003	809564470	34.7	96.7	1	Culture	5
ERR042223	Colombia	2003	523373582	22.43	92.9	1	Culture	6
ERR042224	Colombia	2003	545842051	23.39	94.9	1	Culture	7
ERR042226	Colombia	2002	585473140	25.09	94.7	1	Culture	8
ERR042227	Colombia	2000	862419788	36.96	96.8	1	Culture	9
ERR042228	Colombia	2004	1175736173	50.39	97.2	1	Culture	10
ERR042229	Colombia	2001	764163589	32.75	96.9	1	Culture	11
ERR042230	Colombia	2000	1300560610	55.74	97.4	1	Culture	12
ERR042231	Colombia	2003	1044372483	44.76	97.5	1	Culture	13
ERR042232	Colombia	2003	907905542	38.91	97.3	1	Culture	14
ERR042233	Colombia	1999	755503307	32.38	96.5	1	Culture	15
PW0057-C	Colombia	2015	4066019573	174.26	95.6	1	LeukocyteDepletion	16
PW0065-C	Venezuela	2015	291975840	12.51	72.6	1	LeukocyteDepletion	17
SPT26229	Venezuela	2016	2275247900	97.51	82.2	1	LeukocyteDepletion	19
SPT26239	Colombia	2016	191828433	8.22	49.9	1	LeukocyteDepletion	20
SPT26335	Colombia	2017	4793110082	205.42	90.6	1	LeukocyteDepletion	21
ERR042679	Colombia	2004	1831436880	78.49	96.6	1	Culture	A
Pf024	Ecuador	2013	2328021168	99.77	86.1	1	SWGA	A
Pf025	Ecuador	2013	1983337979	85	90.2	1	SWGA	A
Pf045	Ecuador	2014	1240502551	53.17	55.9	1	SWGA	A
PW0041-C	Colombia	2015	232242162	9.95	67.7	1	LeukocyteDepletion	B
PW0043-C	Colombia	2015	1283611054	55.01	87.5	1	LeukocyteDepletion	B
PW0044-C	Colombia	2015	3245519116	139.1	92.3	1	LeukocyteDepletion	B
PW0045-C	Colombia	2015	3057581919	131.04	90.7	1	LeukocyteDepletion	B
PW0046-C	Colombia	2015	3462263443	148.39	89.8	1	LeukocyteDepletion	B
PW0052-C	Colombia	2015	3666715477	157.15	94.4	1	LeukocyteDepletion	B
PW0053-C	Colombia	2014	4349326244	186.4	96	1	LeukocyteDepletion	B
PW0054-C	Colombia	2015	3968951960	170.1	94.6	1	LeukocyteDepletion	B
PW0055-C	Colombia	2015	3986956287	170.87	89.5	1	LeukocyteDepletion	B
PW0056-C	Colombia	2015	3635493149	155.81	91.3	1	LeukocyteDepletion	B
PW0059-C	Colombia	2015	667901187	28.62	84	1	LeukocyteDepletion	B
PW0060-C	Colombia	2014	3930237325	168.44	93.5	1	LeukocyteDepletion	B
PW0062-C	Colombia	2015	1698479345	72.79	88.4	1	LeukocyteDepletion	B
PW0063-C	Colombia	2015	1759038996	75.39	86.4	1	LeukocyteDepletion	B
PW0064-C	Colombia	2015	3757176653	161.03	91.7	1	LeukocyteDepletion	B
PW0097-C	Colombia	2014	3830208016	164.16	91.1	1	LeukocyteDepletion	B
PW0047-C	Colombia	2014	3514587760	150.63	92.8	1	LeukocyteDepletion	C
PW0048-C	Colombia	2015	3562383722	152.68	92.7	1	LeukocyteDepletion	C
PW0049-C	Colombia	2015	2331596949	99.93	88.4	1	LeukocyteDepletion	C
PW0057-Cx	Colombia	2015	2202800028	94.41	87.9	1	LeukocyteDepletion	C
PW0076-C	Colombia	2015	3517513006	150.75	92.5	1	LeukocyteDepletion	C
PW0084-C	Colombia	2016	3162378707	135.53	88.6	1	LeukocyteDepletion	C
PW0085-C	Colombia	2014	1591274005	68.2	86	1	LeukocyteDepletion	C
PW0088-C	Colombia	2016	3819090952	163.68	97.1	1	LeukocyteDepletion	C
SPT26228	Colombia	2016	4606489490	197.43	89.8	1	LeukocyteDepletion	C
SPT26303	Colombia	2016	204334491	8.76	53.1	1	LeukocyteDepletion	C
SPT26305	Colombia	2016	1690474983	72.45	76	1	LeukocyteDepletion	C
SPT26307	Colombia	2016	1865952860	79.97	78.4	1	LeukocyteDepletion	C
Pf052	Ecuador	2014	868325594	37.21	74.3	1	SWGA	D
Pf072	Ecuador	2015	2119866030	90.85	90	1	SWGA	D
PW0058-C	Colombia	2015	2584770131	110.78	92.4	1	LeukocyteDepletion	D
PW0071-C	Colombia	2016	899699981	38.56	83	1	LeukocyteDepletion	D
PW0073-C	Colombia	2016	3475250702	148.94	93.2	1	LeukocyteDepletion	D
PW0074-C	Colombia	2015	2147341635	92.03	87.1	1	LeukocyteDepletion	D
PW0075-C	Colombia	2015	1752755672	75.12	91.4	1	LeukocyteDepletion	D
PW0077-C	Colombia	2014	2196012405	94.12	91.4	1	LeukocyteDepletion	D
PW0079-C	Colombia	2015	2231882511	95.65	87.2	1	LeukocyteDepletion	D
PW0083-C	Colombia	2016	2240373981	96.02	88	1	LeukocyteDepletion	D
PW0086-C	Colombia	2016	3977259265	170.46	89.5	1	LeukocyteDepletion	D
PW0087-C	Colombia	2016	320286399	13.73	66.2	1	LeukocyteDepletion	D
PW0089-C	Colombia	2016	1411210910	60.48	85.4	1	LeukocyteDepletion	D
PW0092-C	Colombia	2015	4036106331	172.98	89.3	1	LeukocyteDepletion	D
PW0098-C	Colombia	2016	377583302	16.18	77.5	1	LeukocyteDepletion	D
PW0100-C	Colombia	2015	720494697	30.88	79.3	1	LeukocyteDepletion	D
PW0101-C	Colombia	2015	4509099385	193.25	88.4	1	LeukocyteDepletion	D
PW0102-C	Colombia	2016	3719340735	159.4	87	1	LeukocyteDepletion	D
SPT26230	Colombia	2016	1308187129	56.07	74.2	1	LeukocyteDepletion	D
SPT26232	Colombia	2016	4437895117	190.2	86.5	1	LeukocyteDepletion	D
SPT26233	Colombia	2016	1273613602	54.58	74.5	1	LeukocyteDepletion	D
SPT26235	Colombia	2016	3132436255	134.25	82.9	1	LeukocyteDepletion	D
SPT26238	Colombia	2016	2814820126	120.64	81.1	1	LeukocyteDepletion	D
SPT26265	Colombia	2016	4420485118	189.45	82.6	1	LeukocyteDepletion	D
SPT26266	Colombia	2016	4404911971	188.79	86.6	1	LeukocyteDepletion	D
SPT26269	Colombia	2016	4130655743	177.03	83	1	LeukocyteDepletion	D
SPT26274	Colombia	2016	4736139177	202.98	88	1	LeukocyteDepletion	D
SPT26275	Colombia	2016	4021585435	172.36	88.8	1	LeukocyteDepletion	D
SPT26278	Colombia	2016	2037290919	87.31	74.4	1	LeukocyteDepletion	D
SPT26281	Colombia	2016	932595630	39.97	71.5	1	LeukocyteDepletion	D
SPT26283	Colombia	2016	3470410619	148.74	84.1	1	LeukocyteDepletion	D
SPT26286	Colombia	2016	902496902	38.68	73.1	1	LeukocyteDepletion	D
SPT26290	Colombia	2016	2160174646	92.58	78.2	1	LeukocyteDepletion	D
SPT26304	Colombia	2016	417880013	17.91	59.4	1	LeukocyteDepletion	D
SPT26318	Colombia	2016	245092135	10.5	52.8	1	LeukocyteDepletion	D
SPT26319	Colombia	2016	361626331	15.5	57.2	1	LeukocyteDepletion	D
SPT26322	Colombia	2016	2731485021	117.07	80.5	1	LeukocyteDepletion	D
SPT26324	Colombia	2016	370264797	15.87	59	1	LeukocyteDepletion	D
SPT26327	Colombia	2016	481626389	20.64	62.5	1	LeukocyteDepletion	D
SPT26338	Colombia	2016	1326910272	56.87	73.5	1	LeukocyteDepletion	D
SPT26339	Colombia	2016	4437385250	190.18	85.6	1	LeukocyteDepletion	D
SPT26340	Colombia	2016	1426890130	61.15	69	1	LeukocyteDepletion	D
SPT26341	Colombia	2016	2115448016	90.66	81.1	1	LeukocyteDepletion	D
PW0067-C	Colombia	2015	3689670449	158.13	94.1	1	LeukocyteDepletion	E1
PW0080-C	Colombia	2015	1074897826	46.07	83.9	1	LeukocyteDepletion	E1
Pf035	Ecuador	2013	1169554011	50.12	53.5	1	SWGA	E2
Pf053	Ecuador	2014	1375648792	58.96	79.6	1	SWGA	E2
PW0081-C	Colombia	2015	171367939	7.34	51.7	1	LeukocyteDepletion	E2
PW0093-C	Colombia	2016	900673965	38.6	80.1	1	LeukocyteDepletion	E2
PW0099-C	Colombia	2015	559161171	23.96	75.9	1	LeukocyteDepletion	E2
PW0105-C	Colombia	2015	4002144748	171.52	93	1	LeukocyteDepletion	E2
Pf007	Ecuador	2013	821251445	35.2	34.3	1	SWGA	E3
Pf008	Ecuador	2013	1495771158	64.11	78.7	1	SWGA	E3
Pf009	Ecuador	2013	819752719	35.13	58	1	SWGA	E3
Pf010	Ecuador	2013	1022221333	43.81	77.9	1	SWGA	E3
Pf011	Ecuador	2013	672461272	28.82	48.9	1	SWGA	E3
Pf012	Ecuador	2013	3274568821	140.34	91	1	SWGA	E3
Pf013	Ecuador	2013	2935738983	125.82	90.5	1	SWGA	E3
Pf015	Ecuador	2013	1383950141	59.31	81.6	1	SWGA	E3
Pf016	Ecuador	2013	465322347	19.94	32.2	1	SWGA	E3
Pf017	Ecuador	2013	1972065130	84.52	83.6	1	SWGA	E3
Pf020	Ecuador	2013	2238461801	95.94	90.2	1	SWGA	E3
Pf022	Ecuador	2013	2296067877	98.41	91.4	1	SWGA	E3
Pf023	Ecuador	2013	2218571709	95.08	82.9	1	SWGA	E3
Pf026	Ecuador	2013	12610315	15.89	57.1	1	SWGA	E3
Pf027	Ecuador	2013	2119781055	90.85	88.4	1	SWGA	E3
Pf028	Ecuador	2013	2605020575	111.65	89.1	1	SWGA	E3
Pf032	Ecuador	2013	1048909391	44.95	49.3	1	SWGA	E3
Pf033	Ecuador	2013	2746231528	117.7	89.6	1	SWGA	E3
Pf034	Ecuador	2013	1178862261	50.52	69.3	1	SWGA	E3
Pf037	Ecuador	2013	215047827	9.22	35.7	1	SWGA	E3
Pf038	Ecuador	2013	1658671392	71.09	89.3	1	SWGA	E3
Pf039	Ecuador	2013	19583808	48.23	84	1	SWGA	E3
Pf040	Ecuador	2013	1988631999	85.23	85.4	1	SWGA	E3
Pf044	Ecuador	2014	585648647	25.1	44.7	1	SWGA	E3
Pf069	Ecuador	2015	1718555473	73.65	62	1	SWGA	E3
Pf075	Ecuador	2015	13946729	36.68	49.9	1	SWGA	E3
PW0069-C	Colombia	2016	3324896927	142.5	91.9	1	LeukocyteDepletion	F1
PW0091-C	Colombia	2015	2231323674	95.63	87.8	1	LeukocyteDepletion	F1
PW0104-C	Colombia	2015	400905925	17.18	71.6	1	LeukocyteDepletion	F1
PW0106-C	Colombia	2015	3493959708	149.74	90.8	1	LeukocyteDepletion	F1
SPT26256	Colombia	2016	2568753791	110.09	85.2	1	LeukocyteDepletion	F1
SPT26270	Colombia	2016	439117673	18.82	61.5	1	LeukocyteDepletion	F1
SPT26271	Colombia	2016	182523693	7.82	49.1	1	LeukocyteDepletion	F1
SPT26272	Colombia	2016	100036708	4.29	34.9	1	LeukocyteDepletion	F1
SPT26273	Colombia	2016	4105817299	175.97	84.9	1	LeukocyteDepletion	F1
SPT26288	Colombia	2016	588290594	25.21	66.3	1	LeukocyteDepletion	F1
SPT26297	Colombia	2016	94378613	4.04	34.8	1	LeukocyteDepletion	F1
SPT26310	Colombia	2016	132733225	5.69	41.7	1	LeukocyteDepletion	F1
SPT26334	Colombia	2016	172225108	7.38	45.3	1	LeukocyteDepletion	F1
PW0070-C	Colombia	2015	3519147542	150.82	89.6	1	LeukocyteDepletion	F2
SPT26276	Colombia	2016	4681618710	200.65	88.4	1	LeukocyteDepletion	F2
SPT26342	Colombia	2016	498058317	21.35	61.8	1	LeukocyteDepletion	F2
SPT26227	Colombia	2016	4113247201	176.29	88.1	1	LeukocyteDepletion	F3
SPT26234	Colombia	2016	2536236608	108.7	83.4	1	LeukocyteDepletion	F3
SPT26237	Colombia	2016	4498280431	192.79	85.7	1	LeukocyteDepletion	F3
SPT26240	Colombia	2016	2289892540	98.14	77.8	1	LeukocyteDepletion	F3
SPT26241	Colombia	2016	176834021	7.58	49.7	1	LeukocyteDepletion	F3
SPT26242	Colombia	2016	3074886581	131.78	81.9	1	LeukocyteDepletion	F3
SPT26243	Colombia	2016	2514822020	107.78	82.5	1	LeukocyteDepletion	F3
SPT26260	Colombia	2016	3296606447	141.29	84.9	1	LeukocyteDepletion	F3
SPT26262	Colombia	2016	5046832526	216.3	85.8	1	LeukocyteDepletion	F3
Pf030	Ecuador	2013	724406435	31.05	47	1	SWGA	G
Pf067	Ecuador	2015	954690532	40.92	57.9	1	SWGA	G
SPT26313	Colombia	2016	182647701	7.83	49.5	1	LeukocyteDepletion	G
SPT26314	Colombia	2016	106698031	4.57	38.4	1	LeukocyteDepletion	G
Pf046	Ecuador	2014	2493149508	106.85	91.8	1	SWGA	H
Pf047	Ecuador	2014	1404018986	60.17	39.9	1	SWGA	H
Pf048	Ecuador	2014	1827385381	78.32	66.5	1	SWGA	H
SPT26244	Colombia	2016	284378566	12.19	54.7	1	LeukocyteDepletion	I
SPT26248	Colombia	2016	4638541513	198.8	87.4	1	LeukocyteDepletion	I
SPT26254	Colombia	2016	723727898	31.02	66.7	1	LeukocyteDepletion	I
SPT26258	Colombia	2016	573670789	24.59	67.3	1	LeukocyteDepletion	I
SPT26282	Colombia	2016	3120700562	133.75	82.6	1	LeukocyteDepletion	I
SPT26289	Colombia	2016	1043029164	44.7	74.7	1	LeukocyteDepletion	I
SPT26293	Colombia	2016	648609092	27.8	64.5	1	LeukocyteDepletion	I
SPT26294	Colombia	2016	2615549711	112.1	76.3	1	LeukocyteDepletion	I
SPT26295	Colombia	2016	1993203677	85.42	76.1	1	LeukocyteDepletion	I
SPT26296	Colombia	2016	314206390	13.47	56.8	1	LeukocyteDepletion	I
SPT26300	Colombia	2016	331967992	14.23	57.2	1	LeukocyteDepletion	I
SPT26302	Colombia	2016	4814270120	206.33	84.5	1	LeukocyteDepletion	I
SPT26315	Colombia	2016	552698643	23.69	61.8	1	LeukocyteDepletion	I
SPT26316	Colombia	2016	110678896	4.74	37.9	1	LeukocyteDepletion	I
SPT26317	Colombia	2016	92675582	3.97	34.7	1	LeukocyteDepletion	I
SPT26329	Colombia	2016	4425432344	189.67	82.9	1	LeukocyteDepletion	I
SPT26331	Colombia	2016	3979797149	170.57	81	1	LeukocyteDepletion	I
SPT26343	Colombia	2016	4230105479	181.29	84.4	1	LeukocyteDepletion	I
SPT26345	Colombia	2016	2528955438	108.39	78.8	1	LeukocyteDepletion	I
SPT26336	Colombia	2017	3969593179	170.13	80.8	1	LeukocyteDepletion	J
SPT26337	Colombia	2016	261352283	11.2	54.3	1	LeukocyteDepletion	J
Pf004	Ecuador	2013	999372363	42.83	17.4	1	SWGA	NA
Pf014	Ecuador	2013	39742732	1.7	1.8	1	SWGA	NA
Pf019	Ecuador	2013	398822378	17.09	8.1	1	SWGA	NA
Pf021	Ecuador	2013	631836816	27.08	7.5	1	SWGA	NA
Pf041	Ecuador	2013	659326880	28.26	12.3	1	SWGA	NA
Pf043	Ecuador	2014	198654099	8.51	2.6	1	SWGA	NA
Pf049	Ecuador	2014	773488939	33.15	18.6	1	SWGA	NA
Pf051	Ecuador	2014	343752821	14.73	4.7	1	SWGA	NA
Pf056	Ecuador	2014	156622313	6.71	3	1	SWGA	NA
Pf057	Ecuador	2014	252899393	10.84	1.6	1	SWGA	NA
Pf058	Ecuador	2014	14614148	0.63	0.5	1	SWGA	NA
Pf059	Ecuador	2014	64750240	2.78	11.6	1	SWGA	NA
Pf060	Ecuador	2014	633246003	27.14	8.4	1	SWGA	NA
Pf063	Ecuador	2014	141487881	6.06	1.7	1	SWGA	NA
Pf064	Ecuador	2014	543124777	23.28	4.4	1	SWGA	NA
Pf066	Ecuador	2015	314094608	13.46	4.5	1	SWGA	NA
Pf070	Ecuador	2015	236014041	10.12	3	1	SWGA	NA
Pf071	Ecuador	2015	226471888	9.71	3	1	SWGA	NA
PW0042-C	Colombia	2015	309802630	13.28	73.2	>1	LeukocyteDepletion	NA
PW0050-C	Colombia	2015	3781034731	162.05	94.9	>1	LeukocyteDepletion	NA
PW0051-C	Colombia	ND	44307266	1.9	12.2	1	LeukocyteDepletion	NA
PW0061-C	Venezuela	2015	917268671	39.31	85.4	>1	LeukocyteDepletion	NA
PW0066-C	Colombia	ND	1110700192	47.6	87.8	>1	LeukocyteDepletion	NA
PW0068-C	Colombia	ND	117447697	5.03	47.4	>1	LeukocyteDepletion	NA
PW0072-C	Colombia	2015	124280665	5.33	49	>1	LeukocyteDepletion	NA
PW0078-C	Colombia	ND	3633590923	155.73	88.9	>1	LeukocyteDepletion	NA
PW0082-C	Colombia	ND	39383692	1.69	8.4	1	LeukocyteDepletion	NA
PW0090-C	Colombia	ND	236573818	10.14	63.5	>1	LeukocyteDepletion	NA
PW0094-C	Colombia	2015	471988937	20.23	69.8	>1	LeukocyteDepletion	NA
PW0095-C	Colombia	2015	183872036	7.88	57.9	>1	LeukocyteDepletion	NA
PW0096-C	Colombia	ND	33920379	1.45	5.8	1	LeukocyteDepletion	NA
PW0103-C	Colombia	2015	29840583	1.28	3.8	1	LeukocyteDepletion	NA
PW0107-C	Colombia	2015	44042814	1.89	10.7	>1	LeukocyteDepletion	NA
SPT26263	Colombia	2016	4323124221	185.28	87.4	>1	LeukocyteDepletion	NA
SPT26308	Colombia	2016	1053508422	45.15	69.9	>1	LeukocyteDepletion	NA
SPT26309	Colombia	2016	70002238	3	25.6	1	LeukocyteDepletion	NA
SPT26312	Colombia	2016	61385910	2.63	22.8	1	LeukocyteDepletion	NA
SPT26320	Colombia	2016	40038962	1.72	11.1	1	LeukocyteDepletion	NA
SPT26325	Colombia	2016	326043561	13.97	55.8	>1	LeukocyteDepletion	NA
SPT26326	Colombia	2016	534632418	22.91	62.6	>1	LeukocyteDepletion	NA
SPT26344	Colombia	2016	61849185	2.65	22.2	1	LeukocyteDepletion	NA
