# Supplementary material for: Resolving drug selection and migration in an inbred South American Plasmodium falciparum population with identity-by-descent analysis
Source: PLoS Pathog. 2022 Dec 21;18(12):e1010993. doi: 10.1371/journal.ppat.1010993 (PMC9815574; doi:10.1371/journal.ppat.1010993)
Supplement: S2 Table — (XLSX) [file ppat.1010993.s012.xlsx]

## Sheet: Sheet1
Cluster	SampleOrigin	TotalSampleCount	EcheverryCount	GuapiCount	EcuadorCount	VenezuelaCount	dhfr	mdr1	crt	dhps
J	PacificCoast	2	0	2	0	0	CICNI	NFSDD	CVMET	SGKAA
I	PacificCoast	19	0	19	0	0	CNCSI	NFSDY	CVMET	SAKAA
H	PacificCoast	3	0	0	3	0	CNCSI	NFSDY	CVMNT	SAKAA
G	PacificCoast	4	0	2	2	0	CNCSI	NFSDD	CVMNT	SAKAA
F3	PacificCoast	9	0	9	0	0	CNCSI	NFSDD	CVMNT	SGKAA
F2	PacificCoast	3	0	3	0	0	CNCSI	NFSDD	CVMNT	SAKAA
F1	PacificCoast	13	0	13	0	0	CNCSI	NFSDY	CVMNT	SGKAA
E3	PacificCoast	26	0	0	26	0	CNCSI	NFSDD	CVMNT	SAKAA
E2	PacificCoast	6	0	4	2	0	CNCSI	NFSDD	CVMNT	SAKAA
E1	PacificCoast	2	0	2	0	0	CNCSI	NFSDD	CVMNT	SAKAA
D	PacificCoast	43	0	41	2	0	CICNI	NFSDD	CVMET	SGKAA
C	PacificCoast	12	0	12	0	0	CNCSI	NFSDD	CVMET	SAKAA
B	PacificCoast	16	0	16	0	0	CNCNI	NFSDY	CVMET	SGKAA
A	PacificCoast	4	1	0	3	0	CNCNI	NFSDD	CVMET	SAKAA
21	PacificCoast	1	0	1	0	0	CNCSI	NFSDD	CVMET	SGKAA
20	PacificCoast	1	0	1	0	0	CICNI	NFSDY	uuuuu	SAKAA
19	Venezuela	1	0	0	0	1	RICNI	NFSDY	SVMNT	SGKGA
17	Venezuela	1	0	0	0	1	uuCNI	NFuDY	SVMNT	SGuAA
16	PacificCoast	1	0	1	0	0	CNCNI	NFSDD	CVMET	SGKAA
15	PacificCoast	1	1	0	0	0	CNCNI	NFSDD	CVMET	SAKAA
14	PacificCoast	1	1	0	0	0	CNCSI	NFSDD	CVMET	SAKAA
13	PacificCoast	1	1	0	0	0	CNCNI	NFSDD	CVMET	SGKAA
12	PacificCoast	1	1	0	0	0	CNCNI	NFSNY	CVMET	SAKAA
11	PacificCoast	1	1	0	0	0	CNCNI	NFSDD	CVMET	SAKAA
10	PacificCoast	1	1	0	0	0	CNCNI	NFSDD	CVMET	SAKAA
9	PacificCoast	1	1	0	0	0	CNCNI	NFSDD	CVMET	SAKAA
8	PacificCoast	1	1	0	0	0	CNCNI	NFSDY	CVMET	SAKAA
7	PacificCoast	1	1	0	0	0	CICNI	NFSDY	CVMET	SAKAA
6	PacificCoast	1	1	0	0	0	CNCNI	NFSDD	CVMET	SAKAA
5	PacificCoast	1	1	0	0	0	CICNI	NFSDD	CVMET	SAKAA
4	PacificCoast	1	1	0	0	0	CNCNI	NFSDD	CVMET	SAKAA
3	PacificCoast	1	1	0	0	0	CICNI	NFSDY	CVMET	SGKAA
2	PacificCoast	1	1	0	0	0	CNCNI	NFSDY	CVMET	SAKAA
1	PacificCoast	1	1	0	0	0	CICNI	NFSDD	CVMET	SAKAA
