# Supplementary material for: Resolving drug selection and migration in an inbred South American Plasmodium falciparum population with identity-by-descent analysis
Source: PLoS Pathog. 2022 Dec 21;18(12):e1010993. doi: 10.1371/journal.ppat.1010993 (PMC9815574; doi:10.1371/journal.ppat.1010993)
Supplement: S3 Table — (XLSX) [file ppat.1010993.s013.xlsx]

## Sheet: Sheet1
Sample	Run Accessions	Dataset
PW0041-C	ERR1818152	Colombia 2014-17
PW0042-C	ERR1818153	Colombia 2014-17
PW0043-C	ERR1818154	Colombia 2014-17
PW0044-C	ERR1818155	Colombia 2014-17
PW0045-C	ERR1818156	Colombia 2014-17
PW0046-C	ERR1818157	Colombia 2014-17
PW0047-C	ERR1818158	Colombia 2014-17
PW0048-C	ERR1818159	Colombia 2014-17
PW0049-C	ERR1818160	Colombia 2014-17
PW0050-C	ERR1818161	Colombia 2014-17
PW0051-C	ERR1818162	Colombia 2014-17
PW0052-C	ERR1818163	Colombia 2014-17
PW0053-C	ERR1818164	Colombia 2014-17
PW0054-C	ERR1818165	Colombia 2014-17
PW0055-C	ERR1818166	Colombia 2014-17
PW0056-C	ERR1818167	Colombia 2014-17
PW0057-C	ERR1818168	Colombia 2014-17
PW0057-Cx	ERR1911239	Colombia 2014-17
PW0058-C	ERR1818169	Colombia 2014-17
PW0059-C	ERR1818170	Colombia 2014-17
PW0060-C	ERR1818171	Colombia 2014-17
PW0061-C	ERR1818172	Colombia 2014-17
PW0062-C	ERR1818173	Colombia 2014-17
PW0063-C	ERR1818174	Colombia 2014-17
PW0064-C	ERR1818175	Colombia 2014-17
PW0065-C	ERR1818176	Colombia 2014-17
PW0066-C	ERR1818177	Colombia 2014-17
PW0067-C	ERR1818178	Colombia 2014-17
PW0068-C	ERR1818179	Colombia 2014-17
PW0069-C	ERR1818180	Colombia 2014-17
PW0070-C	ERR1818181	Colombia 2014-17
PW0071-C	ERR1818182	Colombia 2014-17
PW0072-C	ERR1818183	Colombia 2014-17
PW0073-C	ERR1818184	Colombia 2014-17
PW0074-C	ERR1818185	Colombia 2014-17
PW0075-C	ERR1911236	Colombia 2014-17
PW0076-C	ERR1911237	Colombia 2014-17
PW0077-C	ERR1911238	Colombia 2014-17
PW0078-C	ERR1911240	Colombia 2014-17
PW0079-C	ERR1911241	Colombia 2014-17
PW0080-C	ERR1911242	Colombia 2014-17
PW0081-C	ERR1911243	Colombia 2014-17
PW0082-C	ERR1911244	Colombia 2014-17
PW0083-C	ERR1911245	Colombia 2014-17
PW0084-C	ERR1911246	Colombia 2014-17
PW0085-C	ERR1911247	Colombia 2014-17
PW0086-C	ERR1911248	Colombia 2014-17
PW0087-C	ERR1911249	Colombia 2014-17
PW0088-C	ERR1911250	Colombia 2014-17
PW0089-C	ERR1911251	Colombia 2014-17
PW0090-C	ERR1911252	Colombia 2014-17
PW0091-C	ERR1911253	Colombia 2014-17
PW0092-C	ERR1911254	Colombia 2014-17
PW0093-C	ERR1911255	Colombia 2014-17
PW0094-C	ERR1911256	Colombia 2014-17
PW0095-C	ERR1911257	Colombia 2014-17
PW0096-C	ERR1911258	Colombia 2014-17
PW0097-C	ERR1911259	Colombia 2014-17
PW0098-C	ERR1911260	Colombia 2014-17
PW0099-C	ERR1911261	Colombia 2014-17
PW0100-C	ERR1911262	Colombia 2014-17
PW0101-C	ERR1911263	Colombia 2014-17
PW0102-C	ERR1911264	Colombia 2014-17
PW0103-C	ERR1911265	Colombia 2014-17
PW0104-C	ERR1911266	Colombia 2014-17
PW0105-C	ERR1911267	Colombia 2014-17
PW0106-C	ERR1911268	Colombia 2014-17
PW0107-C	ERR1911269	Colombia 2014-17
SPT26227	ERR2496598	Colombia 2014-17
SPT26228	ERR2496571	Colombia 2014-17
SPT26229	ERR2496572	Colombia 2014-17
SPT26230	ERR2496543	Colombia 2014-17
SPT26232	ERR2496544	Colombia 2014-17
SPT26233	ERR2496599	Colombia 2014-17
SPT26234	ERR2496573	Colombia 2014-17
SPT26235	ERR2496600	Colombia 2014-17
SPT26237	ERR2496574	Colombia 2014-17
SPT26238	ERR2496545	Colombia 2014-17
SPT26239	ERR2496546	Colombia 2014-17
SPT26240	ERR2496575	Colombia 2014-17
SPT26241	ERR2496601	Colombia 2014-17
SPT26242	ERR2496576	Colombia 2014-17
SPT26243	ERR2496577	Colombia 2014-17
SPT26244	ERR2496547	Colombia 2014-17
SPT26248	ERR2496548	Colombia 2014-17
SPT26254	ERR2496602	Colombia 2014-17
SPT26256	ERR2496603	Colombia 2014-17
SPT26258	ERR2496604	Colombia 2014-17
SPT26260	ERR2496605	Colombia 2014-17
SPT26262	ERR2496606	Colombia 2014-17
SPT26263	ERR2496607	Colombia 2014-17
SPT26265	ERR2496549	Colombia 2014-17
SPT26266	ERR2496608	Colombia 2014-17
SPT26269	ERR2496609	Colombia 2014-17
SPT26270	ERR2496610	Colombia 2014-17
SPT26271	ERR2496611	Colombia 2014-17
SPT26272	ERR2496550	Colombia 2014-17
SPT26273	ERR2496578	Colombia 2014-17
SPT26274	ERR2496551	Colombia 2014-17
SPT26275	ERR2496579	Colombia 2014-17
SPT26276	ERR2496552	Colombia 2014-17
SPT26278	ERR2496612	Colombia 2014-17
SPT26281	ERR2496613	Colombia 2014-17
SPT26282	ERR2496614	Colombia 2014-17
SPT26283	ERR2496615	Colombia 2014-17
SPT26286	ERR2496553	Colombia 2014-17
SPT26288	ERR2496616	Colombia 2014-17
SPT26289	ERR2496554	Colombia 2014-17
SPT26290	ERR2496580	Colombia 2014-17
SPT26293	ERR2496617	Colombia 2014-17
SPT26294	ERR2496618	Colombia 2014-17
SPT26295	ERR2496555	Colombia 2014-17
SPT26296	ERR2496556	Colombia 2014-17
SPT26297	ERR2496557	Colombia 2014-17
SPT26300	ERR2496581	Colombia 2014-17
SPT26302	ERR2496582	Colombia 2014-17
SPT26303	ERR2496583	Colombia 2014-17
SPT26304	ERR2496558	Colombia 2014-17
SPT26305	ERR2496559	Colombia 2014-17
SPT26307	ERR2496619	Colombia 2014-17
SPT26308	ERR2496560	Colombia 2014-17
SPT26309	ERR2496584	Colombia 2014-17
SPT26310	ERR2496620	Colombia 2014-17
SPT26312	ERR2496585	Colombia 2014-17
SPT26313	ERR2496586	Colombia 2014-17
SPT26314	ERR2496587	Colombia 2014-17
SPT26315	ERR2496561	Colombia 2014-17
SPT26316	ERR2496588	Colombia 2014-17
SPT26317	ERR2496589	Colombia 2014-17
SPT26318	ERR2496621	Colombia 2014-17
SPT26319	ERR2496622	Colombia 2014-17
SPT26320	ERR2496562	Colombia 2014-17
SPT26322	ERR2496590	Colombia 2014-17
SPT26324	ERR2496563	Colombia 2014-17
SPT26325	ERR2496591	Colombia 2014-17
SPT26326	ERR2496564	Colombia 2014-17
SPT26327	ERR2496592	Colombia 2014-17
SPT26329	ERR2496565	Colombia 2014-17
SPT26331	ERR2496566	Colombia 2014-17
SPT26334	ERR2496567	Colombia 2014-17
SPT26335	ERR2496593	Colombia 2014-17
SPT26336	ERR2496568	Colombia 2014-17
SPT26337	ERR2496594	Colombia 2014-17
SPT26338	ERR2496595	Colombia 2014-17
SPT26339	ERR2496623	Colombia 2014-17
SPT26340	ERR2496569	Colombia 2014-17
SPT26341	ERR2496624	Colombia 2014-17
SPT26342	ERR2496570	Colombia 2014-17
SPT26343	ERR2496596	Colombia 2014-17
SPT26344	ERR2496597	Colombia 2014-17
SPT26345	ERR2496625	Colombia 2014-17
PW0008-C	ERR039903	Colombia 1993-2007
PW0002-C	ERR039930	Colombia 1993-2007
PW0009-C	ERR039986	Colombia 1993-2007
PW0016-C	ERR039988	Colombia 1993-2007
PW0007-C	ERR042222	Colombia 1993-2007
PW0017-C	ERR042223	Colombia 1993-2007
PW0012-C	ERR042224	Colombia 1993-2007
PW0004-C	ERR042226	Colombia 1993-2007
PW0003-C	ERR042227	Colombia 1993-2007
PW0005-C	ERR042229	Colombia 1993-2007
PW0006-C	ERR042230	Colombia 1993-2007
PW0013-C	ERR042231	Colombia 1993-2007
PW0015-C	ERR042232	Colombia 1993-2007
PW0014-C	ERR042233	Colombia 1993-2007
PW0001-C	ERR042228	Colombia 1993-2007
