# Supplementary material for: Resolving drug selection and migration in an inbred South American Plasmodium falciparum population with identity-by-descent analysis
Source: PLoS Pathog. 2022 Dec 21;18(12):e1010993. doi: 10.1371/journal.ppat.1010993 (PMC9815574; doi:10.1371/journal.ppat.1010993)
Supplement: S4 Table — (XLSX) [file ppat.1010993.s014.xlsx]

## Sheet: Sheet1
Supplementary Table S4. Recoded GoldenGate genotype calls from Echeverry, et al 2013. [1] "0" denotes the 3D7 refernce allele
Chr	Pos	GGMarker	03005D0	03007D0	03009D0	03010D0	03012D0R	03013D0	03014D0	03015D0	03017D0	03018D0	03019D0	03021D0	0302203D0	03022D0	03023D0	0302403D0	03024D0	0302603D0	03026D0	03028D0	03029D0R	0303103D0	0303203D0	0303403D0	0303803D0	0303903D0	0304103D0	0304503D0	0304603D0	0305103D0	0305403D0	0306803D0	0307603D0	0308203D0	03083D0	0308503D0	0308603D0	03103D0	03104D0	0310703D0	0310903D0	0311003D0	0312403D0	03128D0	03130D0	0313303D0	0313503D0
1	145227	MAL01-145461	0	0	0	0	0	0	0	0	0	0	0	0	0	0	0	0	0	1	0	0	0	0	0	0	1	0	0	0	0	0	0	0	0	0	0	0	0	0	0	0	0	0	1	0	0	0	0
1	167312	MAL01-167547	1	0	1	1	1	1	1	1	1	1	1	1	1	1	1	1	1	0	1	1	1	1	1	1	1	1	1	1	1	1	1	0	1	1	1	1	1	1	1	0	1	0	1	1	1	1	1
1	388752	MAL01-389906	1	0	1	1	0	1	1	1	1	1	1	1	0	1	1	1	1	0	1	1	1	1	1	1	0	1	1	1	1	1	0	1	1	1	0	1	1	1	1	1	1	1	1	1	1	0	0
2	131505	MAL02-131505	1	0	1	1	1	1	1	1	0	1	0	0	1	1	1	1	1	1	1	1	1	1	0	1	1	1	0	1	1	1	1	1	1	1	1	0	1	0	0	1	0	1	0	1	1	1	1
2	194835	MAL02-194835	0	1	1	1	1	0	1	0	0	1	0	0	0	0	0	0	0	1	0	0	0	0	1	0	1	0	0	0	0	0	0	0	0	0	1	1	0	0	0	0	1	0	0	0	0	1	0
2	255652	MAL02-255652	0	1	0	1	0	0	0	0	0	1	0	0	0	0	0	0	0	0	0	0	0	0	0	0	0	0	0	0	0	0	0	0	0	0	1	0	0	0	0	0	0	0	0	0	0	0	0
2	290673	MAL02-290673	1	0	1	0	1	0	1	1	1	0	1	1	0	0	0	0	1	1	0	1	1	1	1	1	1	1	1	1	1	1	NA	1	1	1	1	1	NA	1	1	1	1	1	1	0	1	1	0
2	294544	MAL02-294544	1	1	0	1	0	1	0	1	0	1	0	0	1	1	1	1	1	1	1	1	1	1	1	1	0	1	0	1	1	1	1	1	1	1	1	0	1	0	0	1	0	1	1	1	1	0	1
2	297021	MAL02-297021	1	0	1	0	1	0	1	1	1	0	1	1	0	0	0	0	1	1	0	1	1	1	1	1	1	1	1	1	1	1	0	1	1	1	1	1	0	1	1	1	1	1	1	0	1	1	0
2	322398	MAL02-322398	1	0	1	0	1	0	1	1	1	0	1	1	0	0	0	0	1	0	0	1	1	1	1	1	1	1	1	1	1	1	0	1	1	1	1	1	0	1	1	1	1	1	1	0	1	1	0
2	417203	MAL02-417203	1	1	1	1	0	1	0	1	0	1	0	0	1	1	1	1	1	1	1	1	1	1	1	1	0	1	0	0	0	0	1	1	1	1	0	1	1	0	0	0	1	0	1	1	1	0	1
2	510210	MAL02-510210	0	1	0	1	1	0	0	0	0	1	0	0	0	0	0	0	0	1	0	0	0	0	1	NA	1	0	0	1	1	1	1	0	0	0	1	1	0	0	0	1	1	1	1	0	0	1	1
2	514461	MAL02-514461	1	0	1	0	0	1	1	1	1	0	1	1	1	1	1	1	1	0	1	1	1	1	0	1	0	1	1	0	0	1	1	1	1	1	1	0	1	1	1	0	0	0	0	1	1	0	1
2	569613	MAL02-569613	1	1	1	1	1	1	1	1	1	1	1	1	1	1	1	1	1	1	1	1	1	1	1	1	1	1	1	0	0	1	0	1	1	1	1	1	1	1	1	1	1	1	0	1	1	1	0
2	608790	MAL02-608790	0	0	0	1	1	0	0	0	0	1	0	0	0	0	0	0	0	0	0	0	0	0	1	0	0	0	0	1	1	0	1	0	0	0	0	0	0	0	0	0	0	0	1	0	0	1	1
2	660994	MAL02-660994	0	0	0	0	0	0	0	0	0	0	0	0	0	0	0	0	0	0	0	0	0	0	1	0	NA	0	0	NA	0	1	1	0	0	0	1	0	0	0	0	0	0	0	0	0	NA	0	1
2	680917	MAL02-680916	0	0	0	0	0	0	0	0	0	0	0	0	0	0	0	0	0	0	0	0	0	0	0	NA	0	0	0	0	0	0	0	0	0	0	1	0	0	0	0	0	0	0	1	0	0	0	0
2	723984	MAL02-723983	1	1	1	0	0	1	1	1	1	0	1	1	1	1	1	1	0	1	1	1	0	0	1	1	0	1	1	1	1	1	0	1	1	1	1	1	1	1	1	1	1	1	1	1	1	0	0
2	792272	MAL02-792270	0	1	1	0	0	1	1	0	1	0	1	1	1	1	1	1	0	0	1	0	0	0	0	1	0	0	1	0	0	0	0	1	0	0	0	0	1	1	1	0	0	0	0	1	0	0	0
3	142944	MAL03-139623	1	1	1	1	1	1	1	1	1	1	1	1	1	1	1	1	1	1	1	1	1	1	0	1	1	1	1	1	1	0	1	1	1	1	1	0	1	1	1	1	0	1	1	1	1	1	1
3	196146	MAL03-192822	1	1	0	0	0	0	0	1	0	0	0	0	0	0	0	0	0	0	0	1	0	0	1	1	0	1	0	1	1	1	0	1	1	1	0	1	0	0	0	0	1	0	0	0	1	0	0
3	358370	MAL03-355045	1	1	1	1	0	1	1	1	1	1	1	1	1	1	1	1	1	1	1	1	1	1	0	1	1	1	1	1	1	0	1	0	1	1	1	0	1	1	1	1	0	1	1	1	1	1	1
3	670134	MAL03-666808	1	1	1	1	1	1	1	1	1	1	1	1	1	1	1	1	1	0	1	1	1	1	1	1	1	1	1	1	1	1	1	1	1	1	0	1	1	1	1	1	1	1	1	1	1	1	1
3	717928	MAL03-714600	0	0	0	0	0	0	0	0	0	0	0	0	0	0	0	0	0	1	0	0	0	0	0	0	0	0	0	0	0	0	0	1	0	0	1	0	0	0	0	0	0	0	0	0	0	0	0
3	853052	MAL03-849722	0	0	0	0	0	0	0	0	0	0	0	0	0	0	0	0	0	0	0	0	0	0	0	0	0	0	0	0	0	0	0	0	0	0	0	0	0	0	0	0	0	0	0	0	0	0	0
4	128484	MAL04-134941	0	0	0	0	0	0	0	0	0	0	0	0	0	0	0	0	0	1	0	0	0	0	0	0	0	0	0	0	0	0	0	0	0	0	0	0	0	0	0	0	0	0	1	0	0	0	0
4	156685	MAL04-163143	NA	NA	NA	NA	NA	NA	NA	NA	NA	NA	NA	NA	NA	NA	NA	NA	NA	NA	NA	NA	NA	NA	NA	NA	NA	NA	NA	NA	NA	NA	NA	NA	NA	NA	NA	NA	NA	NA	NA	NA	NA	NA	NA	NA	NA	NA	NA
4	186737	MAL04-193196	0	1	0	0	0	0	0	0	0	0	0	0	0	0	0	0	0	0	0	0	0	0	0	0	0	0	0	0	0	0	0	0	0	0	0	0	0	0	0	0	0	0	0	0	0	0	0
4	267262	MAL04-273727	1	0	0	1	0	1	0	1	0	1	0	0	1	0	0	0	1	0	1	1	1	1	0	1	0	1	0	0	0	1	0	1	1	1	0	0	0	0	0	0	0	0	1	0	1	0	0
4	276127	MAL04-282592	0	0	0	0	0	0	0	0	0	0	0	0	0	0	0	0	0	0	0	0	0	0	0	0	0	0	0	0	0	0	0	0	0	0	0	0	NA	0	0	0	0	0	0	0	0	0	0
4	300851	MAL04-307321	0	0	0	0	0	0	0	0	0	0	0	0	0	0	0	0	0	0	0	0	0	0	0	0	0	0	0	0	0	0	0	1	0	0	0	0	0	0	0	0	0	0	0	0	0	0	0
4	336020	MAL04-342497	1	0	0	1	0	1	0	1	0	1	0	0	1	0	0	0	1	0	1	1	1	1	NA	1	0	1	0	0	0	0	NA	0	1	1	0	0	0	0	0	0	0	0	1	0	1	0	0
4	354500	MAL04-361423	0	1	1	0	1	0	1	0	1	0	1	1	0	1	1	1	0	1	0	0	0	0	0	0	1	0	1	1	1	0	1	1	0	0	1	0	1	1	1	1	0	1	0	1	0	1	1
4	415698	MAL04-422595	1	1	0	1	0	0	0	1	0	1	0	0	0	0	0	0	1	0	0	1	1	1	1	1	0	1	0	1	1	1	0	1	1	1	0	1	0	0	0	1	1	1	1	0	1	0	0
4	434990	MAL04-441887	0	0	0	0	0	0	0	0	0	0	0	0	0	0	0	0	0	0	0	0	0	0	0	0	0	0	0	0	0	0	0	0	0	0	0	0	0	0	0	0	0	0	0	0	0	0	0
4	462711	MAL04-469608	1	1	1	1	1	1	1	1	1	1	1	1	1	1	1	1	1	1	1	1	1	1	1	1	1	1	1	1	1	1	1	0	1	1	1	1	1	1	1	1	1	1	1	1	1	1	1
4	508397	MAL04-515294	0	0	0	1	0	0	0	0	0	1	0	0	0	0	0	0	0	0	0	0	0	0	1	0	0	0	0	1	1	1	0	1	0	0	0	1	0	0	0	1	1	1	0	0	0	0	0
4	537511	MAL04-544408	0	1	1	1	1	1	1	0	1	1	1	1	1	1	1	1	0	1	1	0	0	0	1	0	1	0	1	1	1	0	1	1	0	0	1	1	1	1	1	1	1	1	1	1	0	1	1
4	630130	MAL04-637111	1	0	1	0	1	0	1	1	1	0	1	1	0	1	1	1	1	0	0	1	1	1	0	1	1	1	1	1	1	1	1	1	1	1	0	0	1	1	1	0	0	0	0	1	1	1	1
4	659167	MAL04-666150	1	1	0	1	0	1	1	1	0	1	0	0	1	0	0	0	1	1	1	1	1	1	1	1	0	1	0	0	0	1	0	0	NA	1	NA	1	0	0	0	1	1	1	1	0	NA	0	0
4	673650	MAL04-680633	1	0	0	0	0	0	1	1	0	0	0	0	0	0	0	0	1	1	0	1	1	1	0	1	0	1	0	0	0	1	0	1	1	1	1	0	0	0	0	0	0	0	0	0	1	0	0
4	695742	MAL04-702725	1	1	1	0	1	1	1	1	1	0	1	1	1	1	1	1	1	0	1	1	1	1	1	1	1	1	1	1	1	0	1	1	1	1	0	1	1	1	1	1	1	1	1	1	1	1	1
4	748239	MAL04-755220	0	1	0	0	0	0	0	0	0	0	0	0	0	0	0	0	0	0	0	0	0	0	1	NA	0	0	0	0	0	0	0	0	0	0	0	1	0	0	0	0	1	0	1	0	0	0	0
4	765991	MAL04-772972	1	0	1	1	1	1	0	1	1	1	1	1	1	1	1	1	1	0	1	1	1	1	0	1	0	1	1	0	0	1	1	1	1	1	0	0	1	1	1	1	0	1	1	1	1	1	1
4	792257	MAL04-799238	1	0	0	1	0	0	1	1	0	1	0	0	0	0	0	0	1	1	0	1	1	1	0	NA	1	1	0	0	0	1	0	1	NA	1	1	0	0	0	0	1	0	1	1	0	1	0	0
4	802705	MAL04-809686	0	0	0	0	0	0	0	0	0	0	0	0	0	0	0	0	0	0	0	0	0	0	0	0	0	0	0	0	0	0	0	0	0	0	1	0	0	0	0	0	0	0	1	0	0	0	0
4	839310	MAL04-846290	1	0	1	1	1	1	1	1	1	1	1	1	1	1	1	1	1	1	1	1	1	1	1	1	1	1	1	NA	0	1	1	1	1	1	1	1	1	1	1	1	1	1	1	1	1	1	1
4	865342	MAL04-872322	0	0	1	0	1	1	1	0	1	0	1	1	1	1	1	1	1	0	1	0	1	1	0	0	1	0	1	0	0	0	1	0	0	0	0	0	1	1	1	1	0	1	0	1	0	1	1
4	887173	MAL04-894155	0	0	NA	0	0	0	NA	0	NA	0	NA	NA	NA	NA	NA	NA	0	0	NA	0	0	0	0	NA	NA	0	0	0	0	0	0	0	0	0	0	0	0	1	NA	0	0	0	0	1	0	NA	1
4	888892	MAL04-895873	0	0	0	1	0	0	0	0	0	1	0	0	0	0	0	0	0	0	0	0	0	0	0	0	0	0	0	0	0	0	0	0	0	0	0	0	0	0	0	1	0	1	0	0	0	0	0
4	908199	MAL04-915180	0	0	0	1	0	0	0	0	0	1	0	0	0	0	0	0	0	0	0	0	0	0	0	0	0	0	0	0	0	0	0	0	0	0	0	0	0	0	0	0	0	0	0	0	0	0	0
4	927454	MAL04-934434	1	0	0	1	0	0	0	1	0	1	0	0	0	0	0	0	1	1	0	1	1	1	1	1	0	1	0	1	1	0	0	1	1	1	1	1	0	0	0	1	1	1	1	0	1	0	0
4	929370	MAL04-936350	1	0	0	1	0	0	0	1	0	1	0	0	0	0	0	0	1	1	0	1	1	1	1	1	0	1	0	1	1	0	0	1	1	1	1	1	0	0	0	0	1	0	1	0	1	0	0
4	987146	MAL04-991586	1	1	0	0	0	0	0	1	0	0	0	0	0	0	0	0	1	0	0	1	1	1	0	1	0	1	0	1	1	1	0	1	1	1	0	0	0	0	0	1	0	1	0	0	1	0	0
4	989912	MAL04-994352	1	1	1	NA	1	1	NA	1	1	0	1	1	1	1	1	1	1	0	1	1	1	1	0	1	1	1	1	1	1	0	1	1	1	1	0	0	1	1	1	0	0	0	0	1	1	1	1
5	132132	MAL05-132132	0	NA	0	1	0	0	0	0	1	1	1	1	1	0	0	0	0	1	1	0	0	0	0	0	0	0	1	1	NA	0	1	1	0	0	1	0	0	1	1	1	0	1	NA	0	0	0	1
5	144161	MAL05-144161	0	0	0	1	1	0	1	0	0	1	0	0	0	1	1	1	0	0	0	0	0	0	0	NA	1	0	0	0	0	0	0	0	0	0	0	0	1	0	0	0	0	0	1	1	0	1	0
5	192222	MAL05-192222	0	1	0	1	0	0	1	0	0	1	0	0	0	0	0	0	0	1	0	0	0	0	1	0	0	0	0	1	1	0	0	1	0	0	1	1	0	0	0	1	1	1	1	0	0	0	0
5	329493	MAL05-329493	0	1	NA	1	1	1	0	0	1	1	1	1	1	1	1	1	0	0	1	0	0	0	0	0	1	0	1	0	0	1	1	0	0	0	0	0	1	1	1	0	0	0	1	1	0	1	1
5	364227	MAL05-364227	1	1	1	1	0	1	0	1	0	1	0	0	1	0	0	0	1	1	1	1	1	1	1	1	0	1	0	1	1	1	1	1	1	1	1	1	0	0	0	1	1	1	1	0	1	0	1
5	369684	MAL05-369684	0	1	0	0	0	1	0	0	0	0	0	0	1	0	0	0	0	0	1	0	0	0	0	NA	0	0	0	0	0	0	0	0	0	0	NA	0	0	0	0	1	0	1	1	0	0	0	0
5	383150	MAL05-383150	0	0	0	0	1	0	1	0	1	0	1	1	0	1	1	1	0	0	0	0	0	0	0	NA	1	0	1	0	0	0	0	0	0	0	0	0	1	1	1	0	0	0	1	1	0	1	0
5	396039	MAL05-396039	1	1	1	1	0	1	0	1	0	1	0	0	1	0	0	0	1	1	1	1	1	1	1	1	0	1	0	1	1	1	1	1	1	1	1	1	0	0	0	1	1	1	1	0	1	0	1
5	426361	MAL05-426361	1	0	1	1	1	1	1	1	1	1	1	1	1	1	1	1	1	1	1	1	1	1	1	1	1	1	1	1	1	1	1	1	1	1	1	1	1	1	1	1	1	1	1	1	1	1	1
5	475277	MAL05-475275	1	1	1	0	1	1	1	1	1	0	1	1	1	1	1	1	1	1	1	1	1	1	1	1	1	1	1	0	0	0	1	1	1	1	1	1	1	1	1	1	1	1	1	1	1	1	1
5	622364	MAL05-622362	1	0	1	0	1	0	1	1	1	0	1	1	0	1	1	1	1	0	0	1	1	1	1	1	1	1	1	1	1	1	1	1	1	1	0	1	1	1	1	1	1	1	0	1	1	1	1
5	668861	MAL05-668859	0	0	NA	0	1	0	1	0	1	0	1	1	0	1	1	1	0	0	0	0	0	0	0	0	1	0	1	0	0	0	1	0	0	0	0	0	1	1	1	0	0	0	0	1	0	1	1
5	680745	MAL05-680743	0	1	NA	1	1	0	1	0	1	1	1	1	0	1	1	1	0	0	0	0	0	0	0	0	1	0	1	0	0	0	1	0	0	0	0	0	1	1	1	0	0	0	1	1	0	1	1
5	734301	MAL05-734299	0	1	0	1	1	1	1	0	1	1	1	1	1	1	1	1	0	1	1	0	0	0	0	0	1	0	1	0	0	1	1	0	0	0	1	0	1	1	1	0	0	0	1	1	0	1	1
5	796714	MAL05-796712	0	0	NA	0	1	1	1	0	1	0	1	1	1	1	1	1	0	1	1	0	0	0	0	0	1	0	1	1	1	1	1	0	0	0	1	0	1	1	1	0	0	0	0	1	0	1	1
5	798466	MAL05-798464	0	1	0	0	0	0	0	0	0	0	0	0	0	0	0	0	0	1	0	0	0	0	0	0	0	0	0	1	1	NA	0	0	0	0	1	0	0	0	0	0	0	0	1	0	0	0	0
5	831871	MAL05-831868	1	1	1	1	1	1	1	1	1	1	1	1	1	1	1	1	1	1	1	1	1	1	0	1	1	1	1	1	1	1	1	1	1	1	1	0	1	1	1	1	0	1	1	1	1	1	1
5	855823	MAL05-855820	0	0	0	0	1	0	1	0	1	0	1	1	0	1	1	1	0	0	0	0	0	0	1	0	1	0	1	0	0	0	1	0	0	0	0	1	1	1	1	0	1	0	1	1	0	1	1
5	908826	MAL05-908821	1	1	NA	1	0	1	0	1	0	1	0	0	1	0	0	0	1	1	1	1	1	1	1	1	0	1	0	1	1	1	0	1	1	1	1	1	0	0	0	1	1	1	1	0	NA	0	0
5	931606	MAL05-931601	1	1	1	1	1	0	1	1	1	1	1	1	0	1	1	1	1	0	0	1	1	1	1	1	1	1	1	0	0	0	1	1	1	1	0	1	1	1	1	0	1	0	1	1	1	1	1
5	1043653	MAL05-1043649	0	0	0	1	0	0	0	0	0	1	0	0	0	0	0	0	0	0	0	0	0	0	0	0	0	0	0	0	0	0	0	0	0	0	0	0	0	0	0	0	0	0	1	0	0	0	0
5	1188659	MAL05-1188652	0	1	0	1	0	1	0	0	0	1	0	0	1	0	0	0	0	0	1	0	0	0	1	0	0	0	0	1	1	1	1	1	0	0	1	1	0	0	0	1	1	1	1	0	0	0	1
5	1217053	MAL05-1217046	1	0	1	1	0	0	0	1	0	1	0	0	0	0	0	0	0	1	0	1	0	0	1	1	0	1	0	1	1	1	1	1	1	1	1	1	0	0	0	1	1	1	1	0	1	0	1
6	148360	MAL06-148357	1	1	1	1	1	1	1	1	1	1	1	1	1	1	1	1	1	0	1	1	1	1	1	1	1	1	1	1	1	0	1	1	1	1	1	1	1	1	1	0	1	0	1	1	1	1	1
6	159084	MAL06-159081	1	0	1	NA	1	1	1	1	1	0	1	1	1	1	1	1	1	1	1	1	1	1	0	1	1	1	1	1	1	1	1	0	1	1	0	0	1	1	1	1	0	1	0	1	1	1	1
6	182965	MAL06-182962	0	1	1	0	1	1	1	0	1	0	1	1	1	1	1	1	0	1	1	0	0	0	0	0	0	0	1	0	0	1	1	0	0	0	1	0	1	1	1	0	0	0	NA	1	0	1	1
6	261661	MAL06-261657	1	1	0	1	0	1	0	1	0	1	0	0	1	0	0	0	1	1	1	1	1	1	1	1	0	1	0	1	1	1	0	1	1	1	1	1	0	0	0	0	1	0	NA	0	1	0	0
6	312414	MAL06-312410	0	0	0	0	0	0	0	0	0	0	0	0	0	0	0	0	0	0	0	0	0	0	1	0	1	0	0	0	0	1	0	0	0	0	0	1	0	0	0	1	1	1	0	0	0	0	0
6	315733	MAL06-315729	1	1	1	1	1	1	1	1	1	1	1	1	NA	1	1	1	1	1	1	1	1	1	1	1	0	1	1	NA	1	1	NA	1	1	1	1	1	1	1	1	1	1	1	1	1	1	NA	1
6	327981	MAL06-327977	0	0	0	0	1	0	1	0	1	0	1	1	0	0	0	0	0	0	0	0	0	0	0	0	0	0	1	0	0	0	0	0	0	0	0	0	0	1	1	0	0	0	1	0	0	1	0
6	378828	MAL06-378824	0	1	0	1	0	0	0	0	0	1	0	0	0	0	0	0	0	0	0	0	0	0	0	0	0	0	0	0	0	0	0	0	0	0	0	0	0	0	0	0	0	0	NA	0	0	0	0
6	404679	MAL06-404675	0	0	1	0	0	1	0	0	0	0	0	0	1	1	1	1	0	0	1	0	0	0	0	0	0	0	0	0	0	0	1	0	0	0	0	0	1	0	0	0	0	0	0	1	0	0	1
6	417469	MAL06-417465	0	0	0	0	0	0	0	0	0	0	0	0	NA	0	0	NA	0	0	0	0	0	NA	0	0	0	NA	NA	0	0	NA	NA	NA	NA	0	0	0	NA	0	NA	NA	0	NA	NA	0	0	0	NA
6	510595	MAL06-510590	0	0	1	0	0	1	0	0	0	0	0	0	1	1	1	1	0	0	1	0	0	0	0	0	0	0	0	0	0	0	1	0	0	0	0	0	1	0	0	0	0	0	0	1	0	0	1
6	581035	MAL06-581030	1	0	0	1	1	0	1	1	1	1	1	1	0	0	0	0	1	1	0	1	1	1	1	1	1	1	1	1	1	1	0	0	1	1	1	1	0	1	1	1	1	1	0	0	1	1	0
6	654202	MAL06-654198	0	1	1	1	1	1	1	0	1	1	1	1	1	1	1	1	0	1	1	0	0	0	1	0	1	0	1	0	0	1	1	1	0	0	1	1	1	1	1	1	1	1	1	1	0	1	1
6	909069	MAL06-909067	0	0	0	0	0	0	0	0	0	0	0	0	0	0	0	0	0	0	0	0	0	0	0	0	0	0	0	0	0	0	0	0	0	0	0	0	0	0	0	0	0	0	0	0	0	0	0
6	938238	MAL06-938236	1	0	0	0	1	0	1	1	1	0	1	1	0	0	0	0	1	1	0	1	1	1	0	1	0	1	1	1	1	0	0	0	1	1	0	0	0	1	1	0	0	0	0	0	1	1	0
7	122637	MAL07-178000	0	0	0	0	0	0	0	0	0	0	0	0	0	0	0	0	0	0	0	0	0	0	0	0	0	0	0	0	0	0	0	0	0	0	0	0	0	0	0	0	0	0	0	0	0	0	0
7	221722	MAL07-277102	1	1	1	1	0	0	0	1	0	1	0	0	0	0	0	0	1	1	0	1	1	1	0	1	0	1	0	1	1	1	0	1	1	1	0	0	0	0	0	1	0	1	1	0	1	0	0
7	226222	MAL07-281602	1	1	1	0	0	1	1	1	1	0	1	1	1	0	0	0	1	1	1	1	1	1	NA	1	0	1	1	1	1	1	1	1	1	1	NA	NA	0	1	1	1	0	1	1	0	1	0	1
7	228145	MAL07-283525	0	0	0	0	1	0	0	0	0	0	0	0	0	1	1	1	0	0	0	0	0	0	0	0	1	0	0	0	0	0	0	0	0	0	0	0	1	0	0	0	0	0	0	1	0	1	0
7	481716	MAL07-537094	1	1	1	0	1	1	1	NA	1	0	1	1	NA	1	1	NA	1	1	1	1	1	NA	NA	1	NA	NA	NA	1	1	NA	NA	NA	NA	NA	1	1	NA	NA	NA	NA	1	NA	NA	1	NA	NA	NA
7	610178	MAL07-665556	0	0	0	1	0	0	0	0	0	1	0	0	0	0	0	0	0	1	0	0	0	0	1	0	0	0	0	0	0	1	1	0	0	0	1	1	0	0	0	0	1	0	1	0	0	0	1
7	1066698	MAL07-1122074	0	1	NA	0	1	1	1	0	1	0	1	1	1	1	1	1	1	0	1	0	1	1	0	0	1	0	1	0	0	1	1	0	0	0	0	0	1	1	1	0	0	0	0	1	0	1	1
7	1129144	MAL07-1184520	1	1	1	1	1	1	1	1	1	1	1	1	1	1	1	1	1	1	1	1	1	1	1	1	1	1	1	1	1	1	1	1	1	1	1	1	1	1	1	1	1	1	1	1	1	1	1
7	1170354	MAL07-1225730	1	1	0	1	0	0	0	1	0	1	0	0	0	0	0	0	0	1	0	1	0	0	1	1	1	1	0	1	1	1	0	1	1	1	1	0	0	0	0	1	0	1	1	0	1	0	0
7	1259341	MAL07-1314717	1	1	1	1	1	1	1	1	1	1	1	1	1	1	1	1	1	1	1	1	1	1	1	1	1	1	1	1	1	0	1	1	1	1	1	0	1	1	1	0	0	0	1	1	1	1	1
7	1262658	MAL07-1318034	1	1	1	1	1	1	1	1	1	1	1	1	1	1	1	1	1	1	1	1	1	1	1	1	1	1	1	1	1	1	1	1	1	1	1	1	1	1	1	1	1	1	1	1	1	1	1
8	323221	MAL08-324349	0	1	1	0	1	1	1	0	1	0	1	1	1	1	1	1	1	1	1	0	1	1	1	0	1	0	1	0	0	0	1	0	0	0	1	1	1	1	1	0	1	0	1	1	0	1	1
8	328025	MAL08-329153	1	1	0	1	0	0	0	1	0	1	0	0	0	0	0	0	0	1	0	1	0	0	1	1	0	1	0	1	1	1	0	1	1	1	1	1	0	0	0	1	1	1	0	0	1	0	0
8	412981	MAL08-414103	0	1	1	1	1	1	1	0	1	1	1	1	1	1	1	1	1	1	1	0	1	1	0	0	0	0	1	0	0	0	1	0	0	0	0	NA	1	1	1	0	0	0	0	1	0	1	1
8	414093	MAL08-415215	1	1	0	1	0	0	0	1	0	1	0	0	0	0	0	0	0	0	0	1	0	0	1	NA	1	1	0	1	1	1	0	1	1	1	1	1	0	0	0	1	1	1	1	0	1	0	0
8	417760	MAL08-418882	0	0	0	0	0	0	0	0	0	0	0	0	0	0	0	0	0	0	0	0	0	0	0	0	0	0	0	0	0	0	0	0	0	0	0	0	0	0	0	0	0	0	0	0	0	0	0
8	422166	MAL08-423288	0	0	0	0	0	0	0	0	0	0	0	0	0	0	0	0	0	1	0	0	0	0	0	0	1	0	0	0	0	1	0	0	0	0	1	0	0	0	0	1	0	1	0	0	0	0	0
8	471333	MAL08-472454	NA	NA	NA	NA	NA	NA	NA	NA	NA	NA	NA	NA	NA	NA	NA	NA	NA	NA	NA	NA	NA	NA	NA	NA	NA	NA	NA	NA	NA	NA	NA	NA	NA	NA	NA	NA	NA	NA	NA	NA	NA	NA	NA	NA	NA	NA	NA
8	476310	MAL08-477431	0	0	1	0	1	1	1	0	1	0	1	1	1	1	1	1	1	0	1	0	1	1	1	0	1	NA	1	0	0	0	1	0	0	0	0	1	1	1	1	1	1	1	0	1	0	1	1
8	501054	MAL08-502175	0	0	1	0	1	1	1	0	1	0	1	1	1	1	1	1	1	0	1	0	1	1	1	0	1	0	1	0	0	1	1	0	0	0	1	1	1	1	1	1	1	1	0	1	0	1	1
8	505739	MAL08-506860	1	1	1	1	1	1	1	1	1	1	1	1	1	1	1	1	1	0	1	1	1	1	1	1	1	1	1	1	1	1	1	1	1	1	1	1	1	1	1	1	1	1	1	1	1	1	1
8	509156	MAL08-510277	1	1	1	1	1	1	1	1	1	1	1	1	1	1	1	1	1	1	1	1	1	1	1	1	0	1	1	1	1	1	1	1	1	1	1	1	1	1	1	0	1	0	1	1	1	1	1
8	549685	MAL08-550806	1	1	1	0	1	1	1	1	1	0	1	1	1	1	1	1	1	1	1	1	1	1	1	1	1	1	1	1	1	1	1	1	1	1	1	1	1	1	1	1	1	1	0	1	1	1	1
8	597854	MAL08-598974	1	0	1	NA	1	1	1	1	NA	0	1	1	1	1	1	1	1	1	1	1	1	1	1	1	1	1	1	1	1	1	1	1	1	1	0	1	1	1	1	1	1	1	0	1	1	1	1
8	619138	MAL08-620258	0	0	1	0	1	1	1	0	1	0	1	1	1	1	1	1	1	0	1	0	1	1	0	0	0	0	1	0	0	0	0	0	0	0	1	0	1	1	1	0	0	0	0	1	0	1	0
8	681606	MAL08-682727	0	0	1	0	1	1	1	0	1	0	1	1	1	1	1	1	1	0	1	0	1	1	0	0	0	NA	1	0	0	0	0	0	0	0	1	0	1	1	1	0	0	0	0	1	0	1	0
8	701557	MAL08-702678	1	0	0	1	0	0	0	1	0	1	0	0	0	0	0	0	0	0	0	1	0	0	0	1	0	1	0	1	1	0	0	1	1	1	0	0	0	0	0	0	0	0	0	0	1	0	0
8	739292	MAL08-740413	0	0	1	1	1	1	1	0	1	1	1	1	1	1	1	1	1	0	1	0	1	1	0	0	0	0	1	0	0	0	1	0	0	0	0	0	1	1	1	0	0	0	0	1	0	1	1
8	752747	MAL08-753870	1	1	1	0	1	1	1	1	1	0	1	1	1	1	1	1	1	1	1	1	1	1	0	1	1	1	1	1	1	1	1	1	1	1	1	NA	1	1	1	1	0	1	1	1	1	1	1
8	879561	MAL08-880658	0	1	0	1	0	0	1	0	0	1	0	0	0	0	0	0	0	0	0	0	0	0	1	NA	0	0	0	0	0	0	0	0	0	0	0	1	0	0	0	0	1	0	1	0	0	0	0
8	991389	MAL08-992462	1	0	1	0	1	1	0	1	1	0	1	1	1	1	1	1	1	1	1	1	1	1	0	1	1	1	1	1	1	1	1	0	1	1	1	0	1	1	1	0	0	0	0	1	1	1	1
8	997117	MAL08-998189	1	1	1	1	1	1	1	1	1	1	1	1	1	1	1	1	1	1	1	1	1	1	0	1	1	1	1	1	1	1	1	0	1	1	1	0	1	1	1	1	0	1	1	1	1	1	1
8	1112292	MAL08-1113364	0	0	1	0	1	1	1	0	1	0	1	1	1	1	1	1	0	0	1	0	0	0	1	0	1	0	1	0	0	0	1	1	0	0	0	1	1	1	1	0	1	0	1	1	0	1	1
8	1121641	MAL08-1122713	0	0	0	0	NA	0	0	0	0	0	0	0	0	0	0	0	0	0	0	0	0	0	0	NA	0	NA	0	0	0	0	0	0	0	0	0	1	0	0	0	0	1	0	1	0	0	0	0
8	1190721	MAL08-1191793	1	1	0	1	0	1	0	1	1	1	1	1	0	0	0	0	1	0	1	1	1	1	1	1	0	1	1	1	1	1	1	1	1	1	0	1	0	1	1	1	1	1	1	0	1	0	1
8	1237607	MAL08-1238679	0	1	0	1	0	0	0	0	0	1	0	0	0	0	0	0	0	1	0	0	0	0	1	0	0	0	0	0	0	1	0	1	0	0	1	1	0	0	0	0	1	0	0	0	0	0	0
8	1248128	MAL08-1249200	1	0	1	0	0	1	0	1	1	0	1	1	0	1	1	1	1	0	1	1	1	1	0	1	0	1	1	0	0	0	1	0	1	1	0	0	1	1	1	0	0	0	1	1	1	0	1
9	231065	MAL09-231063	1	0	1	0	1	1	1	1	1	0	1	1	1	1	1	1	1	1	1	1	1	1	1	1	1	1	1	1	1	0	1	1	1	1	1	1	1	1	1	1	1	1	1	1	1	1	1
9	265317	MAL09-265315	1	0	0	0	0	0	0	1	0	0	0	0	0	0	0	0	1	0	0	1	1	1	0	1	0	1	0	0	0	0	0	1	1	1	0	0	0	0	0	0	0	0	0	0	1	0	0
9	478759	MAL09-478750	0	0	0	0	0	0	0	0	0	0	0	0	0	0	0	0	0	0	0	0	0	0	0	0	0	0	0	0	0	0	0	0	0	0	0	0	0	0	0	0	0	0	0	0	0	0	0
9	597897	MAL09-597888	0	0	0	0	0	0	0	0	0	0	0	0	0	0	0	0	0	0	0	0	0	0	0	0	1	0	0	1	1	1	1	0	0	0	0	NA	0	0	0	0	0	0	0	0	0	0	1
9	634019	MAL09-634010	1	0	1	1	1	1	1	1	1	1	1	1	1	1	1	1	1	1	1	1	1	1	1	1	0	1	1	0	0	0	1	0	1	1	1	1	1	1	1	1	1	1	0	1	1	1	1
9	917264	MAL09-917254	0	0	0	0	0	0	0	0	0	0	0	0	0	0	0	0	0	0	0	0	0	0	1	0	0	0	0	0	0	0	0	0	0	0	0	1	0	0	0	0	1	0	0	0	0	0	0
9	1142303	MAL09-1142293	1	1	1	1	1	1	1	1	1	1	1	1	1	1	1	1	1	1	1	1	1	1	1	NA	1	1	1	1	1	1	1	1	1	1	1	1	1	1	1	1	1	1	1	1	1	1	1
9	1204326	MAL09-1204316	0	0	1	0	0	1	NA	0	0	0	0	0	NA	1	1	NA	0	0	1	0	0	0	0	0	NA	0	0	0	0	1	NA	0	0	0	0	0	NA	0	0	0	0	0	0	1	0	NA	1
9	1206840	MAL09-1206830	1	1	1	0	1	1	1	1	1	0	1	1	1	1	1	1	1	0	1	1	1	1	1	NA	1	1	1	1	1	1	1	1	1	1	0	1	1	1	1	1	1	1	1	1	1	1	1
10	190157	MAL10-190158	0	1	0	0	0	0	0	0	0	0	0	0	0	0	0	0	0	0	0	0	0	0	0	0	0	0	0	1	1	1	0	0	0	0	0	0	0	0	0	0	0	0	0	0	0	0	0
10	303698	MAL10-303698	0	0	0	0	0	0	0	0	0	0	0	0	0	0	0	0	0	0	0	0	0	0	0	0	0	0	0	0	0	0	0	0	0	0	0	0	0	0	0	0	0	0	0	0	0	0	0
10	996034	MAL10-996032	1	1	1	1	0	0	1	1	0	1	0	0	0	0	0	0	1	1	0	1	1	1	1	1	0	1	0	1	1	1	0	1	1	1	1	1	0	0	0	1	1	1	0	0	1	0	0
10	1047323	MAL10-1047321	1	1	1	1	1	1	1	1	1	1	1	1	1	1	1	1	1	1	1	1	1	1	1	1	1	1	1	1	1	1	1	0	1	1	1	1	1	1	1	1	1	1	1	1	1	1	1
10	1228502	MAL10-1228500	0	0	1	0	1	1	1	0	1	0	1	1	1	1	1	1	0	0	1	0	0	0	1	0	1	0	1	0	0	0	1	1	0	0	0	1	1	1	1	0	1	0	0	1	0	1	1
10	1281633	MAL10-1281631	1	1	1	1	1	1	1	1	1	1	1	1	1	1	1	1	1	1	1	1	1	1	1	1	1	1	1	1	1	1	1	1	1	1	1	1	1	1	1	1	1	1	1	1	1	1	1
10	1322022	MAL10-1322020	0	0	NA	0	1	0	0	0	0	0	0	0	0	0	0	0	0	0	0	0	0	0	0	0	1	0	0	0	0	0	0	0	0	0	0	0	0	0	0	0	0	0	0	0	0	1	0
10	1389367	MAL10-1389364	0	0	0	1	0	0	0	0	0	1	0	0	0	0	0	0	0	1	0	0	0	0	1	0	0	0	0	NA	1	1	0	0	0	0	1	NA	0	0	0	1	1	1	0	0	0	0	0
10	1391786	MAL10-1391783	NA	0	1	0	1	1	1	0	1	0	1	1	1	1	1	1	0	0	1	NA	0	0	0	0	1	NA	1	0	0	0	1	0	0	NA	0	0	1	1	1	0	0	0	0	1	0	1	1
10	1519673	MAL10-1519672	0	1	1	0	1	1	1	0	1	0	1	1	1	1	1	1	0	0	1	0	0	0	0	0	1	0	1	0	0	0	1	1	0	0	0	0	1	1	1	0	0	0	1	1	0	1	1
11	386092	MAL11-386092	1	1	1	1	1	1	1	1	1	1	1	1	1	1	1	1	1	1	1	1	1	1	1	1	1	1	1	1	1	1	1	1	1	1	0	1	1	1	1	1	1	1	0	1	1	1	1
11	565295	MAL11-565294	1	1	0	1	0	1	0	1	0	1	0	0	0	0	0	0	1	1	1	1	1	1	1	1	1	1	0	1	1	1	0	1	1	1	1	1	0	0	0	1	1	1	1	0	1	0	0
11	593540	MAL11-593539	0	0	1	0	1	0	1	0	1	0	1	1	1	1	1	1	0	0	0	0	0	0	0	0	0	0	1	0	0	0	1	0	0	0	0	0	1	1	1	0	0	0	0	1	0	1	1
11	637436	MAL11-637435	0	0	1	0	1	0	1	NA	1	0	1	1	1	1	1	1	0	1	0	0	0	0	0	0	1	0	1	NA	0	0	1	0	0	0	0	0	1	1	1	0	0	0	0	1	0	1	1
11	683965	MAL11-683964	0	0	1	0	1	0	1	0	1	0	1	1	1	1	1	1	0	0	0	0	0	0	1	0	1	0	1	0	0	0	1	0	0	0	0	0	NA	1	1	0	0	0	0	1	0	1	1
11	753550	MAL11-753549	1	1	0	1	0	1	0	1	0	1	0	0	0	0	0	0	1	1	1	1	1	1	0	1	0	1	0	1	1	1	0	1	1	1	1	1	0	0	0	1	1	1	1	0	1	0	0
11	773904	MAL11-773903	0	0	0	0	0	0	0	0	0	0	0	0	0	0	0	0	0	0	0	0	0	0	0	0	0	0	0	0	0	0	0	0	0	0	0	0	0	0	0	0	0	0	0	0	0	0	0
11	792550	MAL11-792549	0	0	0	0	0	0	0	0	0	0	0	0	0	0	0	0	0	0	0	0	0	0	0	0	0	0	0	0	0	1	0	0	0	0	0	0	0	0	0	1	0	1	0	0	0	0	0
11	828596	MAL11-828595	0	0	0	NA	0	1	0	0	0	0	0	0	0	0	0	0	0	0	1	0	0	0	0	0	0	0	0	0	0	1	0	0	0	0	0	0	0	0	0	0	0	0	0	0	0	0	0
11	874948	MAL11-874947	1	0	1	0	1	1	1	1	1	0	1	1	1	1	1	1	1	0	1	1	1	1	0	1	1	1	1	1	1	0	1	1	1	1	0	1	1	1	1	1	1	1	0	1	1	1	1
11	920192	MAL11-920191	1	0	1	0	1	1	1	1	1	0	1	1	1	1	1	1	1	1	1	1	1	1	0	NA	1	NA	1	NA	1	0	1	1	1	1	1	0	1	1	1	1	0	1	0	1	1	1	1
11	968081	MAL11-968080	1	1	1	1	1	1	1	1	1	1	1	1	1	1	1	1	1	1	1	1	1	1	1	1	1	1	1	1	1	0	1	1	1	1	1	1	1	1	1	0	1	0	1	1	1	1	1
11	987253	MAL11-987252	0	0	0	0	1	0	1	0	1	0	1	1	1	0	0	0	0	0	0	0	0	0	0	0	1	0	1	0	0	0	0	0	0	0	0	0	0	1	1	0	0	0	0	0	0	1	0
11	1020134	MAL11-1020133	1	1	0	1	1	0	1	1	1	1	1	1	1	0	0	0	1	0	0	1	1	1	0	0	1	1	1	1	1	0	0	1	1	1	0	0	0	1	1	0	0	0	1	0	1	1	0
11	1038075	MAL11-1038073	0	0	0	0	0	0	0	0	0	0	0	0	0	0	0	0	0	0	0	NA	0	0	0	0	0	0	0	0	0	0	0	0	0	0	0	0	0	0	0	1	0	1	0	0	0	0	0
11	1188635	MAL11-1188633	1	1	1	1	1	1	1	1	1	1	1	1	1	1	1	1	1	1	1	1	1	1	0	1	1	1	1	1	1	1	1	1	1	1	1	1	1	1	1	1	1	1	1	1	1	1	1
11	1243999	MAL11-1243997	0	0	0	0	0	0	0	0	0	0	0	0	0	0	0	0	0	1	0	0	0	0	0	0	0	0	0	0	0	1	0	0	0	0	1	0	0	0	0	0	0	0	0	0	0	0	0
11	1271591	MAL11-1271589	1	0	1	0	0	1	0	1	0	0	0	0	0	1	1	1	1	1	1	1	1	1	0	1	0	1	0	0	0	0	1	1	1	1	0	0	1	0	0	1	0	1	1	1	1	0	1
11	1275605	MAL11-1275603	0	0	1	0	0	1	0	0	0	0	0	0	0	1	1	1	0	0	1	0	0	0	0	NA	0	0	0	0	0	0	1	0	0	0	0	0	1	0	0	0	0	0	1	1	0	0	1
11	1295605	MAL11-1295603	1	1	NA	1	0	1	0	1	0	1	0	0	0	0	0	0	1	0	0	1	1	1	1	1	0	1	0	1	1	1	NA	1	1	1	1	1	0	0	0	1	1	1	0	0	1	NA	0
11	1321197	MAL11-1321195	0	1	1	1	1	1	1	0	1	1	1	1	1	1	1	1	0	1	1	0	0	0	1	0	1	0	1	1	1	1	1	0	0	0	1	1	1	1	1	1	1	1	1	1	0	1	1
11	1509524	MAL11-1509521	0	0	1	0	1	0	1	0	1	0	1	1	1	1	1	1	0	0	0	0	0	0	0	0	1	0	1	0	0	0	1	0	0	0	0	0	1	1	1	1	0	1	0	1	0	1	1
11	1748614	MAL11-1748611	1	1	1	1	1	1	1	1	1	1	1	1	1	1	1	1	1	0	1	1	1	1	1	1	0	1	1	0	0	1	1	1	1	1	1	1	1	1	1	0	1	0	1	1	1	1	1
11	1752894	MAL11-1752891	1	1	1	1	1	0	1	1	1	1	1	1	0	1	1	1	0	0	0	1	1	1	0	1	0	1	1	NA	0	1	1	1	1	1	1	0	1	1	1	0	0	0	1	1	1	1	1
11	1791176	MAL11-1791173	0	1	1	1	1	0	1	0	1	1	1	1	0	1	1	1	0	0	0	0	0	0	0	0	1	0	1	0	0	0	1	0	0	0	1	0	1	1	1	1	0	1	1	1	0	1	1
12	175814	MAL12-175811	0	1	0	1	0	0	1	0	0	1	0	0	0	0	0	0	0	0	0	0	0	0	0	0	0	0	0	0	0	0	0	0	0	0	0	0	0	0	0	0	0	0	0	0	0	0	0
12	381788	MAL12-381783	1	1	1	1	1	1	1	1	1	1	1	1	1	1	1	1	1	0	1	1	1	1	1	1	1	1	1	1	1	1	1	0	1	1	0	1	1	1	1	0	1	0	0	1	1	1	1
12	399327	MAL12-399322	1	1	1	1	1	1	1	1	1	1	1	1	1	1	1	1	1	0	1	1	1	1	1	1	1	1	1	1	1	1	1	0	1	1	0	1	1	1	1	0	1	0	0	1	1	1	1
12	529418	MAL12-529412	1	0	1	1	0	0	0	1	0	1	0	0	0	0	0	0	1	1	0	1	1	1	0	1	0	1	0	1	1	1	1	1	1	1	1	1	0	0	0	1	1	1	1	0	1	0	1
12	646266	MAL12-646259	0	0	0	0	1	1	1	0	1	0	1	1	1	1	1	1	0	0	1	0	0	0	0	0	0	0	1	0	0	0	0	0	0	0	0	0	1	1	1	0	0	0	0	1	0	1	0
12	698136	MAL12-698129	1	0	1	0	0	0	0	1	0	0	0	0	0	0	0	0	0	0	0	1	0	0	0	1	1	1	0	1	1	0	1	1	1	1	1	1	0	0	0	1	1	1	1	0	1	0	1
12	702022	MAL12-702015	0	1	0	1	0	0	0	0	0	1	0	0	0	0	0	0	0	1	0	0	0	0	1	0	0	0	0	0	0	1	1	0	0	0	1	1	0	0	0	0	1	0	0	0	0	0	1
12	726602	MAL12-726595	0	0	0	0	0	0	0	0	0	0	0	0	0	0	0	0	0	1	0	0	0	0	0	0	1	0	0	0	0	0	1	1	0	0	1	1	0	0	0	0	1	0	0	0	0	0	1
12	802744	MAL12-802737	1	0	1	1	1	1	1	1	1	1	1	1	1	1	1	1	1	1	1	1	1	1	0	1	1	1	1	1	1	1	1	1	1	1	1	1	1	1	1	1	1	1	1	1	1	1	1
12	839903	MAL12-839896	1	0	1	1	0	0	0	1	0	1	0	0	0	0	0	0	0	0	0	1	0	0	0	1	0	1	0	1	1	1	0	1	1	1	1	1	0	0	0	1	1	1	0	0	1	0	0
12	857245	MAL12-857238	0	0	0	0	1	1	1	0	1	0	1	1	1	1	1	1	1	1	1	0	1	1	0	0	0	0	1	0	0	0	0	0	0	0	0	0	1	1	1	0	0	0	0	1	0	1	0
12	858501	MAL12-858494	1	1	1	1	1	1	1	1	1	1	1	1	1	1	1	1	1	1	1	1	1	1	1	1	1	1	1	0	0	1	1	0	1	1	0	0	1	1	1	1	0	1	1	1	1	1	1
12	907264	MAL12-907255	1	0	1	1	0	0	0	1	0	1	0	0	0	0	0	0	0	0	0	1	0	0	0	1	0	1	0	1	1	1	0	0	1	1	0	0	0	0	0	0	0	0	1	0	1	0	0
12	943339	MAL12-943330	1	1	1	1	1	1	1	1	1	1	1	1	1	1	1	1	1	0	1	1	1	1	0	1	0	1	1	1	1	0	0	0	1	1	0	0	1	1	1	0	0	0	1	1	1	1	0
12	1078321	MAL12-1078311	0	0	0	0	0	0	0	0	0	0	0	0	0	0	0	0	0	1	0	0	0	0	1	0	0	0	0	0	0	1	0	0	0	0	1	0	0	0	0	1	0	1	0	0	0	0	0
12	1156135	MAL12-1156125	1	1	1	1	1	1	1	1	1	1	1	1	1	1	1	1	1	0	1	1	1	1	1	1	1	1	1	1	1	0	1	1	1	1	0	1	1	1	1	0	1	0	1	1	1	1	1
12	1212117	MAL12-1212106	0	0	0	0	0	0	0	0	0	0	0	0	0	0	0	0	0	0	0	0	0	0	1	0	0	0	0	0	0	0	0	1	0	0	0	1	0	0	0	0	1	0	0	0	0	0	0
12	1214798	MAL12-1214787	1	1	1	1	1	1	1	1	1	1	1	1	1	1	1	1	1	1	1	1	1	1	1	1	1	1	1	1	1	1	1	1	1	1	1	1	1	1	1	1	1	1	1	1	1	1	1
12	1400893	MAL12-1400880	0	1	0	0	1	1	0	0	1	0	1	1	1	1	1	1	1	0	1	0	1	1	1	0	1	0	1	0	0	0	1	0	0	0	0	1	1	1	1	0	1	0	0	1	0	1	1
12	1598785	MAL12-1598773	1	1	1	0	1	1	1	1	1	0	1	1	1	1	1	1	1	0	1	1	1	1	1	1	1	1	1	1	1	0	1	1	1	1	1	1	1	1	1	1	1	1	0	1	1	1	1
12	1761565	MAL12-1761552	0	1	0	0	1	1	0	0	1	0	1	1	1	1	1	1	0	0	1	0	0	0	0	NA	0	0	1	0	0	0	1	0	0	0	0	0	1	1	1	0	0	0	0	1	0	1	1
12	2046741	MAL12-2046726	1	0	0	0	0	0	1	1	0	0	0	0	0	0	0	0	0	0	0	1	0	0	0	1	0	1	0	1	1	0	0	1	1	1	NA	0	0	0	0	0	0	0	0	0	1	0	0
12	2050179	MAL12-2050164	1	1	1	1	1	0	0	1	1	1	1	1	0	1	1	1	1	1	0	1	1	1	0	1	1	1	1	1	1	1	1	1	1	1	1	0	1	1	1	1	0	1	1	1	1	1	1
12	2119236	MAL12-2119221	0	0	0	0	1	0	0	0	0	0	0	0	0	0	0	0	1	0	0	0	1	1	0	0	1	0	0	0	0	0	1	0	0	0	0	0	0	0	0	0	0	0	0	0	0	1	0
13	149916	MAL13-150118	1	0	1	1	1	1	1	1	1	1	1	1	1	1	1	1	1	1	1	1	1	1	0	1	1	1	1	1	1	0	1	1	1	1	0	0	1	1	1	0	0	0	1	1	1	1	1
13	159458	MAL13-159660	1	1	0	1	1	0	1	1	1	1	1	1	0	0	0	0	1	1	0	1	1	1	1	1	1	1	1	1	1	0	1	1	1	1	0	1	0	1	1	0	1	0	1	0	1	1	0
13	353161	MAL13-353364	1	1	1	1	0	1	0	1	0	1	0	0	1	1	1	1	1	1	1	1	1	1	1	1	1	1	0	1	1	1	NA	1	1	1	1	1	1	NA	0	1	1	1	1	1	1	NA	1
13	639213	MAL13-639415	0	1	0	0	1	0	1	0	0	0	0	0	1	0	0	0	1	0	0	0	1	1	0	0	0	0	0	0	0	0	0	1	0	0	0	0	0	0	0	0	0	0	1	0	0	1	0
13	714722	MAL13-714924	1	1	1	1	1	1	1	1	1	1	1	1	1	1	1	1	1	1	1	1	1	1	1	1	1	1	1	1	1	1	1	1	1	1	1	1	1	1	1	1	1	1	1	1	1	1	1
13	853212	MAL13-853413	0	0	0	1	0	0	1	0	NA	1	0	0	0	0	0	0	0	1	0	0	0	0	0	0	0	0	0	0	0	0	0	0	0	0	1	0	0	0	0	0	0	0	0	0	0	0	0
13	942436	MAL13-942637	0	0	1	0	1	1	1	0	1	0	1	1	1	1	1	1	1	1	1	0	1	1	1	0	1	0	1	1	1	1	1	1	0	0	0	1	1	1	1	0	1	0	0	1	0	1	1
13	1013674	MAL13-1013875	0	0	0	0	1	0	1	0	1	0	1	1	1	0	0	0	0	1	0	0	0	0	0	0	1	0	1	0	0	0	0	0	0	0	1	0	0	1	1	0	0	0	0	0	0	1	0
13	1399035	MAL13-1399233	1	0	1	1	1	1	1	1	1	1	1	1	1	1	1	1	1	1	1	1	1	1	0	1	1	1	1	1	1	0	1	0	1	1	1	0	1	1	1	1	0	1	1	1	1	1	1
13	1595988	MAL13-1596183	1	1	1	1	1	1	1	1	1	1	1	1	1	1	1	1	1	1	1	1	1	1	1	1	1	1	1	1	1	1	0	1	1	1	1	1	1	1	1	1	1	1	0	1	1	1	0
13	1661966	MAL13-1661997	1	0	1	1	1	1	1	1	1	1	1	1	1	1	1	1	1	1	1	1	1	1	1	1	1	NA	1	1	1	1	1	1	1	1	1	1	1	1	1	1	1	1	1	1	1	1	1
13	1709035	MAL13-1709066	1	1	1	1	1	1	1	1	1	1	1	1	1	1	1	1	1	0	1	1	1	1	0	1	1	1	1	1	1	1	1	1	1	1	0	0	1	1	1	1	0	1	1	1	1	1	1
13	1716321	MAL13-1716352	1	1	0	1	0	0	0	1	0	1	0	0	0	0	0	0	0	1	0	1	0	0	1	1	0	1	0	1	1	1	0	1	1	1	1	1	0	0	0	0	1	0	1	0	1	0	0
13	1777067	MAL13-1777097	0	1	0	0	0	0	0	0	0	0	0	0	0	0	0	0	0	0	0	0	0	0	0	0	0	0	0	0	0	0	0	0	0	0	0	0	0	0	0	1	0	1	0	0	0	0	0
13	2386694	MAL13-2383027	0	1	1	0	1	1	1	0	1	0	1	1	1	1	1	1	1	1	1	0	1	1	0	0	1	0	1	0	0	0	1	0	0	0	1	0	1	1	1	1	0	1	0	1	0	1	1
13	2474251	MAL13-2470584	0	1	0	1	1	0	0	0	0	1	0	0	0	0	0	0	1	1	0	0	1	1	0	0	0	0	0	0	0	0	0	0	0	0	1	0	0	0	0	0	0	0	1	0	0	1	0
13	2481108	MAL13-2477441	0	1	0	1	1	0	1	0	0	1	0	0	0	0	0	0	1	1	0	NA	1	1	1	0	0	0	0	0	0	0	0	0	0	0	1	1	0	0	0	0	1	0	1	0	0	1	0
13	2557082	MAL13-2553416	0	1	1	1	1	1	1	0	1	1	1	1	1	1	1	1	1	1	1	0	1	1	1	0	0	0	1	0	0	1	1	0	0	0	1	1	1	1	1	0	1	0	1	1	0	1	1
13	2675856	MAL13-2672190	1	1	1	1	0	1	0	1	1	1	1	1	1	1	1	1	0	0	1	1	0	0	1	1	0	1	1	1	1	1	1	1	1	1	0	1	1	1	1	1	1	1	1	1	1	0	1
13	2708270	MAL13-2704604	0	0	0	0	0	0	0	0	0	0	1	1	NA	1	NA	1	0	0	NA	0	0	0	0	NA	0	0	0	0	0	0	1	0	0	0	0	0	1	NA	NA	0	0	NA	0	NA	0	0	1
14	201791	MAL14-201791	0	0	1	0	1	0	1	0	1	0	1	1	0	0	0	0	0	0	0	0	0	0	1	0	1	0	1	0	0	0	0	0	0	0	1	0	0	1	1	0	0	0	0	0	0	1	0
14	221707	MAL14-221707	0	0	1	0	1	0	1	0	1	0	1	1	0	0	0	0	0	0	0	0	0	0	0	0	1	0	1	0	0	0	1	0	0	0	0	0	0	1	1	0	0	0	0	0	0	1	0
14	312693	MAL14-312693	1	1	0	1	0	0	0	1	0	1	0	0	0	0	0	0	0	0	0	1	0	0	1	1	NA	1	0	0	0	1	0	1	1	1	0	1	0	0	0	0	1	0	1	0	1	0	0
14	334976	MAL14-334976	0	1	1	1	1	1	1	0	1	1	1	1	1	1	1	1	1	0	1	0	1	1	1	NA	1	0	1	0	0	0	1	1	0	0	1	1	1	1	1	1	1	1	0	1	0	1	1
14	442134	MAL14-442134	1	1	0	1	1	0	0	1	0	1	0	0	0	0	0	0	1	1	0	1	1	1	1	1	1	NA	0	1	1	1	0	1	1	1	1	1	0	0	0	1	1	1	1	0	1	1	0
14	564339	MAL14-564339	0	0	1	1	1	0	0	0	0	1	0	0	0	0	0	0	0	1	0	0	0	0	1	NA	1	0	0	1	1	1	0	1	0	0	1	1	0	0	0	0	1	0	1	0	0	1	0
14	722437	MAL14-722436	1	1	1	1	1	1	1	1	1	1	1	1	1	1	1	1	1	0	1	NA	1	1	0	NA	1	1	1	0	0	0	1	0	1	1	0	0	1	1	1	1	0	1	1	1	0	1	1
14	832594	MAL14-832589	0	1	NA	0	1	0	0	0	0	0	0	0	0	0	0	0	0	1	0	0	0	0	1	NA	1	0	0	0	0	1	1	0	0	0	1	1	0	0	0	1	1	1	NA	0	0	1	0
14	860870	MAL14-860816	0	1	0	0	0	0	0	0	0	0	0	0	0	0	0	0	0	0	0	0	0	0	0	0	0	0	0	0	0	0	0	0	0	0	0	0	0	0	0	1	0	1	0	0	0	0	0
14	911819	MAL14-911764	0	0	0	0	0	0	0	0	0	0	0	0	0	0	0	0	0	1	0	0	0	0	1	0	0	0	0	1	1	1	0	0	0	0	1	1	0	0	0	0	1	0	0	0	0	0	0
14	1103743	MAL14-1103685	1	0	1	0	1	1	1	1	1	0	1	1	1	1	1	1	1	1	1	1	1	1	1	1	1	1	1	1	1	0	1	1	1	1	1	1	1	1	1	1	1	1	NA	1	1	1	1
14	1106139	MAL14-1106081	1	1	0	1	0	0	0	1	0	1	0	0	0	0	0	0	0	0	0	1	0	0	NA	1	0	NA	0	0	0	NA	0	0	NA	NA	0	NA	0	0	0	0	NA	0	0	0	NA	0	0
14	1161546	MAL14-1161488	0	1	1	1	1	1	1	0	1	1	1	1	1	1	1	1	1	0	1	0	1	1	1	0	1	0	1	1	1	1	1	1	0	0	0	1	1	1	1	1	1	1	NA	1	0	1	1
14	1199779	MAL14-1199721	0	0	1	0	1	1	1	0	1	0	1	1	1	1	1	1	1	0	1	0	1	1	0	0	1	0	1	0	0	0	1	0	0	0	0	0	1	1	1	0	0	0	0	1	0	1	1
14	1393032	MAL14-1392975	1	1	1	1	1	1	1	1	1	1	1	1	1	1	1	1	1	1	1	1	1	1	1	1	1	1	1	1	1	1	1	0	1	1	1	1	1	1	1	1	1	1	0	1	1	1	1
14	1405370	MAL14-1405313	0	0	0	0	1	1	1	0	1	0	1	1	1	1	1	1	0	0	1	0	0	0	0	1	1	0	1	1	1	0	1	0	0	0	0	0	1	1	1	1	0	1	0	1	0	1	1
14	1454960	MAL14-1454903	1	1	1	1	1	1	1	1	1	1	1	1	1	1	1	1	1	1	1	1	1	1	1	1	1	1	1	1	1	1	1	0	1	1	1	1	1	1	1	1	1	1	0	1	1	1	1
14	1482255	MAL14-1482198	1	1	1	0	1	1	1	1	1	0	1	1	1	1	1	1	1	1	1	1	1	1	1	1	1	1	1	1	1	1	1	1	1	1	1	1	1	1	1	1	1	1	1	1	1	1	1
14	1819017	MAL14-1818960	0	0	0	1	0	0	0	0	0	1	0	0	0	0	0	0	0	1	0	0	0	0	0	0	0	0	0	0	0	0	0	1	0	0	1	0	0	0	0	0	0	0	0	0	0	0	0
14	1903074	MAL14-1903017	1	1	1	1	1	1	1	1	1	1	1	1	1	1	1	1	1	0	1	1	1	1	1	1	1	1	1	1	1	1	1	0	1	1	0	1	1	1	1	1	1	1	1	1	1	1	1
14	2181371	MAL14-2181307	1	0	1	0	1	0	0	1	1	0	1	1	1	1	1	1	1	0	0	1	1	1	1	1	0	1	1	1	1	1	1	1	1	1	0	0	1	1	1	0	0	0	0	1	1	1	1
14	2275599	MAL14-2275535	0	0	NA	0	1	0	0	0	1	0	1	1	1	1	1	1	NA	0	0	0	1	1	0	0	0	0	1	0	0	0	0	0	0	0	0	0	1	1	1	0	0	0	0	1	0	1	0
14	2373355	MAL14-2373291	1	0	1	1	0	0	0	1	0	1	0	0	0	0	0	0	0	0	0	1	0	0	0	1	1	1	0	0	0	0	0	1	1	1	0	0	0	0	0	1	0	1	0	0	1	0	0
14	2536485	MAL14-2536420	0	0	0	0	0	0	0	0	0	0	0	0	0	0	0	0	0	0	0	0	0	0	0	0	0	0	0	1	1	0	0	0	0	0	1	0	0	0	0	0	0	0	0	0	0	0	0
14	2615093	MAL14-2615028	0	0	0	0	0	0	0	0	0	0	0	0	0	0	0	0	0	0	0	0	0	NA	0	0	0	0	0	0	0	0	NA	0	0	0	0	0	NA	0	0	0	0	0	0	0	0	NA	0
14	2752373	MAL14-2752309	0	0	0	1	0	0	0	0	0	1	0	0	0	0	0	0	0	1	0	0	0	0	0	0	0	0	0	0	0	1	0	0	0	0	1	0	0	0	0	0	0	0	0	0	0	0	0
14	2816765	MAL14-2816701	0	1	1	1	1	1	1	0	1	1	1	1	1	1	1	1	1	0	1	0	1	1	1	0	0	NA	1	1	1	0	1	0	0	NA	0	1	1	1	1	0	1	0	1	1	0	1	1
14	3009347	MAL14-3009282	1	0	0	0	0	0	0	1	0	0	0	0	0	0	0	0	0	0	0	1	0	0	0	1	1	1	0	1	1	0	0	1	1	1	0	0	0	0	0	1	0	1	0	0	1	0	0
14	3017880	MAL14-3017815	0	1	1	1	1	1	1	0	1	1	1	1	1	1	1	1	1	1	1	0	1	1	1	0	0	0	1	0	0	1	1	0	0	0	1	1	1	1	1	0	1	0	1	1	0	1	1
14	3043530	MAL14-3043465	0	0	0	0	0	0	0	0	0	0	0	0	0	0	0	0	0	0	0	0	0	0	0	NA	1	0	0	0	0	1	0	0	0	0	0	0	0	0	0	1	0	1	0	0	0	0	0
14	3124805	MAL14-3124740	0	0	1	0	1	1	1	0	1	0	1	1	1	1	1	1	0	0	1	0	0	0	0	0	1	0	1	0	0	0	1	0	0	0	0	0	1	1	1	1	0	1	0	1	0	1	1
14	3126605	MAL14-3126540	0	0	1	0	1	1	1	0	1	0	1	1	1	1	1	1	0	0	1	0	0	0	0	0	0	0	1	0	0	0	1	0	0	0	0	0	NA	1	1	0	0	0	0	1	0	1	NA
Reference
1	Echeverry DF, Nair S, Osorio L, Menon S, Murillo C, Anderson TJC. Long term persistence of clonal malaria parasite Plasmodium falciparum lineages in the Colombian Pacific region. BMC Genet. 2013;14: 2.
[truncated: 479 more columns]
