# Supplementary material for: Resolving drug selection and migration in an inbred South American Plasmodium falciparum population with identity-by-descent analysis
Source: PLoS Pathog. 2022 Dec 21;18(12):e1010993. doi: 10.1371/journal.ppat.1010993 (PMC9815574; doi:10.1371/journal.ppat.1010993)
Supplement: S5 Table — (XLSX) [file ppat.1010993.s015.xlsx]

## Sheet: Sheet1
Data set	Country of Sampling	Years of sampling	Number of samples passing quality threshold	Sequencing/Genotyping method	Quality criteria	Analyses
Longitudinal Colombia (Genotyped)	Colombia	1993-2007	325	genotyping at 250 SNPs with Illumina GoldenGate Assay	monoclonal samples only	marker-based IBD cluster analysis
Longitudinal Colombia (WGS)	Colombia	1999-2005	16	culture adaptation followed by Illumina whole genome sequencing	monoclonal samples with 30% of genome at >= 5x coverage	marker-based IBD cluster analysis; haplotype plots
Ecuador	Ecuador	2013-2015	38	selective whole genome amplification followed by Illumina whole genome sequencing	monoclonal samples with 30% of genome at >= 5x coverage	whole-genome variant calling and allele frequency calculations; WGS identity-by-decent (IBD) calculations; marker-based IBD cluster analysis; mean intra-chromosomal IBD calculations; PCA; ADMIXTURE; genetic distance (neighbor-joining tree); haplotype plots
2014-2017 Colombia	Colombia	2014-2017	128	leukocyte depletion followed by Illumina whole genome sequencing	monoclonal samples with 30% of genome at >= 5x coverage	whole-genome variant calling and allele frequency calculations; WGS identity-by-decent (IBD) calculations; marker-based IBD cluster analysis; mean intra-chromosomal IBD calculations; PCA; ADMIXTURE; genetic distance (neighbor-joining tree); haplotype plots
